# Supplementary material for: Crystal structure of 2-{[(2-chloro­phen­yl)imino]­meth­yl}phenol
Source: Acta Crystallogr E Crystallogr Commun. 2015 Jan 1;71(Pt 1):o48. doi: 10.1107/S2056989014026978 (PMC4331896; doi:10.1107/S2056989014026978)
Supplement: Supplementary file 1 [file e-71-00o48-sup1.cif]

##############################################################################
#                                                                            #
# This CIF contains the data in a paper accepted for publication in          #
# Acta Crystallographica Section E. It conforms to the requirements of       #
# Notes for Authors for Acta Crystallographica Section E, and has been       #
# peer reviewed under the auspices of the IUCr Commission on Journals.       #
#                                                                            #
# Full details of the Crystallographic Information File format               #
# are given in the paper "The Crystallographic Information File (CIF):       #
# a New Standard Archive File for Crystallography" by S. R. Hall, F. H.      #
# Allen and I. D. Brown [Acta Cryst. (1991), A47, 655-685].                  #
#                                                                            #
# The current version of the core CIF dictionary is obtainable from          #
# ftp://ftp.iucr.org/pub/cif_core.dic.                                       #
#                                                                            #
# Software is freely available for graphical display of the structure(s)     #
# in this CIF. For information consult the CIF software page                 #
# http://www.iucr.org/resources/cif/software.                                #
#                                                                            #
# This file may be used for bona fide research purposes within the           #
# scientific community so long as proper attribution is given to the journal # 
# article from which it was obtained.                                        #
#                                                                            #
##############################################################################
data_global
_audit_creation_method     'PLATON <TABLE ACC> option'
_journal_date_recd_electronic     2014-12-06
_journal_date_accepted     2014-12-09
_journal_name_full     'Acta Crystallographica, Section E'
_journal_year     2015
_journal_volume     71
_journal_issue      1
_journal_page_first     o48
_journal_page_last     o48
_journal_paper_category     HO
_journal_paper_doi     10.1107/S2056989014026978
_journal_coeditor_code     HB7335
_publ_contact_author_name     'Annamalai Subashini'
_publ_contact_author_address
;
PG & Research Department of Chemistry
Seethalakshmi Ramaswami College
Tiruchirappalli 620 002
Tamil Nadu, India
;
_publ_contact_author_email     asubashini2k4@yahoo.co.in
_publ_contact_author_fax     '0431-2704545'
_publ_contact_author_phone     '0431-2704553'
_publ_section_title
;
Crystal structure of 2-{[(2-chlorophenyl)imino]methyl}phenol
;
loop_
    _publ_author_name
    _publ_author_address
    'Matheswaran Saranya'
;
PG & Research Department of Chemistry
Seethalakshmi Ramaswami College
Tiruchirappalli 620 002
Tamil Nadu, India
;
    'Annamalai  Subashini'
;
PG & Research Department of Chemistry
Seethalakshmi Ramaswami College
Tiruchirappalli 620 002
Tamil Nadu, India
;
    'Chidambaram Arunagiri'
;
PG & Research Department of Physics
Government Arts College
Ariyalur 621 713
Tamil Nadu, India
;
    'Packianathan Thomas Muthiah'
;
School of Chemistry
Bharathidasan University
Tiruchirappalli 620 024
Tamil Nadu, India
;
data_I
_database_code_depnum_ccdc_archive 'CCDC 1038374'
_chemical_name_systematic
;
2-{[(2-Chlorophenyl)imino]methyl}phenol
;
_chemical_name_common     ?
_chemical_formula_moiety     'C13 H10 Cl N O'
_chemical_formula_sum     'C13 H10 Cl N O'
_chemical_formula_structural     ?
_chemical_formula_iupac     'C13 H10 Cl N O'
_chemical_formula_weight     231.67
_chemical_melting_point     ?
_symmetry_cell_setting     orthorhombic
_symmetry_space_group_name_H-M     'P 21 21 21'
_symmetry_space_group_name_Hall     'P 2ac 2ab'
loop_
    _symmetry_equiv_pos_site_id
    _symmetry_equiv_pos_as_xyz
    1 x,y,z
    2 1/2-x,-y,1/2+z
    3 1/2+x,1/2-y,-z
    4 -x,1/2+y,1/2-z
_cell_length_a     6.8591(2)
_cell_length_b     12.1829(4)
_cell_length_c     13.5405(5)
_cell_angle_alpha     90
_cell_angle_beta     90
_cell_angle_gamma     90
_cell_volume     1131.50(6)
_cell_formula_units_Z     4
_cell_measurement_reflns_used     45
_cell_measurement_theta_min     3.0
_cell_measurement_theta_max     28.3
_cell_measurement_temperature     293
_cell_special_details
;
;
_exptl_crystal_description     'cut needle '
_exptl_crystal_colour     'yellow'
_exptl_crystal_size_max     0.30
_exptl_crystal_size_mid     0.25
_exptl_crystal_size_min     0.20
_exptl_crystal_size_rad     ?
_exptl_crystal_density_diffrn     1.360
_exptl_crystal_density_meas     ?
_exptl_crystal_density_method     'Not Measured'
_exptl_crystal_F_000     480
_exptl_absorpt_coefficient_mu     0.313
_exptl_absorpt_correction_type     none
_exptl_absorpt_process_details     ?
_exptl_absorpt_correction_T_min     ?
_exptl_absorpt_correction_T_max     ?
_exptl_special_details
;
;
_diffrn_ambient_temperature     293
_diffrn_radiation_type     'MoK\a'
_diffrn_radiation_wavelength     0.71073
_diffrn_radiation_source     'fine-focus sealed tube'
_diffrn_radiation_monochromator     'graphite'
_diffrn_measurement_device_type     'Bruker Kappa APEXII CCD'
_diffrn_measurement_method     '\w'
_diffrn_detector_area_resol_mean     ?
_diffrn_reflns_number     6509
_diffrn_reflns_av_R_equivalents     0.0172
_diffrn_reflns_av_sigmaI/netI     0.0262
_diffrn_reflns_theta_min     3.01
_diffrn_reflns_theta_max     28.25
_diffrn_reflns_theta_full     28.25
_diffrn_measured_fraction_theta_max     0.990
_diffrn_measured_fraction_theta_full     0.990
_diffrn_reflns_limit_h_min     -9
_diffrn_reflns_limit_h_max     7
_diffrn_reflns_limit_k_min     -13
_diffrn_reflns_limit_k_max     16
_diffrn_reflns_limit_l_min     -18
_diffrn_reflns_limit_l_max     10
_diffrn_reflns_reduction_process
;
;
_diffrn_standards_number     0
_diffrn_standards_interval_count     ?
_diffrn_standards_interval_time     ?
_diffrn_standards_decay_%     ?
loop_
    _diffrn_standard_refln_index_h
    _diffrn_standard_refln_index_k
    _diffrn_standard_refln_index_l
    ? ? ?
_refine_special_details
;
Refinement on <i>F</i>^2^ for ALL reflections except those flagged by the user
for potential systematic errors. Weighted <i>R</i>-factors <i>wR</i> and all
goodnesses of fit <i>S</i> are based on <i>F</i>^2^, conventional
<i>R</i>-factors <i>R</i> are based on <i>F</i>, with <i>F</i> set to zero for
negative <i>F</i>^2^. The observed criterion of <i>F</i>^2^ > \s(<i>F</i>^2^)
is used only for calculating -<i>R</i>-factor-obs <i>etc</i>. and is not
relevant to the choice of reflections for refinement. <i>R</i>-factors based
on <i>F</i>^2^ are statistically about twice as large as those based on
<i>F</i>, and <i>R</i>-factors based on ALL data will be even larger.
;
_reflns_number_total     2744
_reflns_number_gt     2315
_reflns_threshold_expression     I>2\s(I)
_refine_ls_structure_factor_coef     Fsqd
_refine_ls_matrix_type     full
_refine_ls_R_factor_all     0.0436
_refine_ls_R_factor_gt     0.0342
_refine_ls_wR_factor_gt     0.0901
_refine_ls_wR_factor_ref     0.0966
_refine_ls_goodness_of_fit_ref     1.057
_refine_ls_restrained_S_all     1.057
_refine_ls_number_reflns     2744
_refine_ls_number_parameters     146
_refine_ls_number_restraints     0
_refine_ls_number_constraints     ?
_refine_ls_hydrogen_treatment     constr
_refine_ls_weighting_scheme     calc
_refine_ls_weighting_details
         'calc w=1/[\s^2^(Fo^2^)+(0.0488P)^2^+0.0823P] where P=(Fo^2^+2Fc^2^)/3'
_atom_sites_solution_hydrogens     geom
_atom_sites_solution_primary     direct
_atom_sites_solution_secondary     difmap
_refine_ls_shift/su_max     0.001
_refine_ls_shift/su_mean     0.000
_refine_diff_density_max     0.167
_refine_diff_density_min     -0.165
_refine_ls_extinction_method     'none'
_refine_ls_abs_structure_details
;
Flack (1983)
;
_refine_ls_abs_structure_Flack     0.01(7)
loop_
    _atom_type_symbol
    _atom_type_description
    _atom_type_scat_dispersion_real
    _atom_type_scat_dispersion_imag
    _atom_type_scat_source
    O O 0.0106 0.0060 'International Tables Vol C Tables 4.2.6.8 and 6.1.1.4'
    N N 0.0061 0.0033 'International Tables Vol C Tables 4.2.6.8 and 6.1.1.4'
    Cl Cl 0.1484 0.1585 'International Tables Vol C Tables 4.2.6.8 and 6.1.1.4'
    H H 0.0000 0.0000 'International Tables Vol C Tables 4.2.6.8 and 6.1.1.4'
    C C 0.0033 0.0016 'International Tables Vol C Tables 4.2.6.8 and 6.1.1.4'
_computing_data_collection
;
APEX2 (Bruker, 2008)
;
_computing_cell_refinement
;
SAINT (Bruker, 2008)
;
_computing_data_reduction
;
SAINT (Bruker, 2008)
;
_computing_structure_solution
;
SHELXS97 (Sheldrick, 2008)
;
_computing_structure_refinement
;
SHELXL97 (Sheldrick, 2008)
;
_computing_molecular_graphics
;
PLATON (Spek, 2009)
;
_computing_publication_material
;
PLATON (Spek, 2009)
;
loop_
    _atom_site_type_symbol
    _atom_site_label
    _atom_site_fract_x
    _atom_site_fract_y
    _atom_site_fract_z
    _atom_site_U_iso_or_equiv
    _atom_site_thermal_displace_type
    _atom_site_calc_flag
    _atom_site_refinement_flags
    _atom_site_occupancy
    Cl Cl1 0.22873(7) 0.87326(5) 0.81891(4) 0.0781(2) Uani . . 1.000
    O O1 0.41345(19) 0.60666(15) 0.63294(11) 0.0742(5) Uani . . 1.000
    N N1 0.0830(2) 0.68972(13) 0.69278(10) 0.0531(4) Uani . . 1.000
    C C1 -0.0473(2) 0.72426(14) 0.76845(12) 0.0486(5) Uani . . 1.000
    C C2 0.0066(2) 0.80739(14) 0.83346(13) 0.0513(5) Uani . . 1.000
    C C3 -0.1161(3) 0.84060(16) 0.90860(14) 0.0606(6) Uani . . 1.000
    C C4 -0.2937(3) 0.78949(18) 0.92067(14) 0.0672(7) Uani . . 1.000
    C C5 -0.3476(3) 0.70587(18) 0.85879(16) 0.0668(7) Uani . . 1.000
    C C6 -0.2258(3) 0.67361(15) 0.78292(13) 0.0563(5) Uani . . 1.000
    C C7 0.0161(2) 0.67467(14) 0.60596(13) 0.0506(5) Uani . . 1.000
    C C8 0.1350(2) 0.63031(15) 0.52664(12) 0.0501(5) Uani . . 1.000
    C C9 0.3282(3) 0.59651(15) 0.54312(14) 0.0556(5) Uani . . 1.000
    C C10 0.4336(3) 0.54992(17) 0.46648(17) 0.0676(7) Uani . . 1.000
    C C11 0.3501(3) 0.53771(17) 0.37489(16) 0.0716(8) Uani . . 1.000
    C C12 0.1616(3) 0.57133(18) 0.35676(15) 0.0701(7) Uani . . 1.000
    C C13 0.0551(3) 0.61655(16) 0.43201(13) 0.0597(6) Uani . . 1.000
    H H1 0.33750 0.63660 0.67120 0.1110 Uiso calc R 1.000
    H H3 -0.07910 0.89710 0.95080 0.0730 Uiso calc R 1.000
    H H4 -0.37710 0.81180 0.97090 0.0810 Uiso calc R 1.000
    H H5 -0.46660 0.67070 0.86790 0.0800 Uiso calc R 1.000
    H H6 -0.26410 0.61710 0.74100 0.0680 Uiso calc R 1.000
    H H7 -0.11310 0.69270 0.59300 0.0610 Uiso calc R 1.000
    H H10 0.56110 0.52680 0.47710 0.0810 Uiso calc R 1.000
    H H11 0.42230 0.50620 0.32410 0.0860 Uiso calc R 1.000
    H H12 0.10740 0.56340 0.29420 0.0840 Uiso calc R 1.000
    H H13 -0.07260 0.63860 0.42020 0.0720 Uiso calc R 1.000
loop_
    _atom_site_aniso_label
    _atom_site_aniso_U_11
    _atom_site_aniso_U_22
    _atom_site_aniso_U_33
    _atom_site_aniso_U_12
    _atom_site_aniso_U_13
    _atom_site_aniso_U_23
    Cl1 0.0627(3) 0.0739(3) 0.0977(4) -0.0117(2) -0.0077(2) -0.0088(3)
    O1 0.0569(7) 0.0894(11) 0.0762(9) 0.0072(8) -0.0098(6) -0.0086(8)
    N1 0.0541(7) 0.0507(8) 0.0545(7) 0.0050(6) -0.0011(6) -0.0023(6)
    C1 0.0520(9) 0.0442(9) 0.0496(8) 0.0093(7) -0.0039(7) 0.0014(7)
    C2 0.0536(8) 0.0423(8) 0.0579(9) 0.0038(7) -0.0103(7) 0.0030(7)
    C3 0.0738(12) 0.0493(10) 0.0588(10) 0.0110(8) -0.0099(8) -0.0079(8)
    C4 0.0715(12) 0.0656(12) 0.0644(11) 0.0088(10) 0.0122(9) -0.0050(10)
    C5 0.0633(10) 0.0610(12) 0.0761(12) -0.0017(9) 0.0086(9) -0.0019(10)
    C6 0.0597(9) 0.0477(9) 0.0614(9) 0.0011(8) -0.0033(8) -0.0063(8)
    C7 0.0516(8) 0.0436(8) 0.0566(9) 0.0050(7) -0.0025(7) 0.0009(7)
    C8 0.0578(8) 0.0392(8) 0.0533(9) -0.0004(7) 0.0033(7) 0.0024(7)
    C9 0.0547(8) 0.0453(9) 0.0667(10) -0.0036(7) 0.0040(8) 0.0034(8)
    C10 0.0609(10) 0.0551(11) 0.0869(14) 0.0012(9) 0.0190(10) 0.0028(10)
    C11 0.0956(15) 0.0490(11) 0.0703(13) 0.0000(11) 0.0317(11) -0.0017(9)
    C12 0.0957(14) 0.0612(12) 0.0533(10) -0.0001(12) 0.0053(10) -0.0001(9)
    C13 0.0702(10) 0.0531(10) 0.0559(9) 0.0019(9) 0.0001(8) 0.0025(8)
_geom_special_details
;
Bond distances, angles <i>etc</i>. have been calculated using the rounded
fractional coordinates. All su's are estimated from the variances of the
(full) variance-covariance matrix. The cell e.s.d.'s are taken into account in
the estimation of distances, angles and torsion angles
;
loop_
    _geom_bond_atom_site_label_1
    _geom_bond_atom_site_label_2
    _geom_bond_site_symmetry_1
    _geom_bond_site_symmetry_2
    _geom_bond_distance
    _geom_bond_publ_flag
    Cl1 C2 . . 1.7333(15) n
    O1 C9 . . 1.355(2) n
    O1 H1 . . 0.8200 no
    N1 C7 . . 1.275(2) n
    N1 C1 . . 1.423(2) n
    C1 C6 . . 1.385(2) no
    C1 C2 . . 1.392(2) no
    C2 C3 . . 1.381(3) no
    C3 C4 . . 1.378(3) no
    C4 C5 . . 1.370(3) no
    C5 C6 . . 1.381(3) no
    C7 C8 . . 1.453(2) no
    C8 C13 . . 1.404(2) no
    C8 C9 . . 1.406(2) no
    C9 C10 . . 1.386(3) no
    C10 C11 . . 1.374(3) no
    C11 C12 . . 1.378(3) no
    C12 C13 . . 1.369(3) no
    C3 H3 . . 0.9300 no
    C4 H4 . . 0.9300 no
    C5 H5 . . 0.9300 no
    C6 H6 . . 0.9300 no
    C7 H7 . . 0.9300 no
    C10 H10 . . 0.9300 no
    C11 H11 . . 0.9300 no
    C12 H12 . . 0.9300 no
    C13 H13 . . 0.9300 no
loop_
    _geom_angle_atom_site_label_1
    _geom_angle_atom_site_label_2
    _geom_angle_atom_site_label_3
    _geom_angle_site_symmetry_1
    _geom_angle_site_symmetry_2
    _geom_angle_site_symmetry_3
    _geom_angle
    _geom_angle_publ_flag
    C9 O1 H1 . . . 109.00 no
    C1 N1 C7 . . . 118.70(13) n
    N1 C1 C6 . . . 121.68(15) n
    C2 C1 C6 . . . 118.00(15) no
    N1 C1 C2 . . . 120.24(13) n
    Cl1 C2 C3 . . . 118.93(14) n
    C1 C2 C3 . . . 121.15(15) no
    Cl1 C2 C1 . . . 119.90(12) n
    C2 C3 C4 . . . 119.59(17) no
    C3 C4 C5 . . . 120.14(19) no
    C4 C5 C6 . . . 120.22(19) no
    C1 C6 C5 . . . 120.87(17) no
    N1 C7 C8 . . . 122.21(13) n
    C7 C8 C13 . . . 120.01(14) no
    C9 C8 C13 . . . 118.56(16) no
    C7 C8 C9 . . . 121.39(15) no
    O1 C9 C10 . . . 118.96(18) n
    C8 C9 C10 . . . 119.53(18) no
    O1 C9 C8 . . . 121.51(17) n
    C9 C10 C11 . . . 120.17(19) no
    C10 C11 C12 . . . 121.3(2) no
    C11 C12 C13 . . . 119.17(19) no
    C8 C13 C12 . . . 121.26(18) no
    C2 C3 H3 . . . 120.00 no
    C4 C3 H3 . . . 120.00 no
    C3 C4 H4 . . . 120.00 no
    C5 C4 H4 . . . 120.00 no
    C4 C5 H5 . . . 120.00 no
    C6 C5 H5 . . . 120.00 no
    C1 C6 H6 . . . 120.00 no
    C5 C6 H6 . . . 120.00 no
    N1 C7 H7 . . . 119.00 no
    C8 C7 H7 . . . 119.00 no
    C9 C10 H10 . . . 120.00 no
    C11 C10 H10 . . . 120.00 no
    C10 C11 H11 . . . 119.00 no
    C12 C11 H11 . . . 119.00 no
    C11 C12 H12 . . . 120.00 no
    C13 C12 H12 . . . 120.00 no
    C8 C13 H13 . . . 119.00 no
    C12 C13 H13 . . . 119.00 no
loop_
    _geom_torsion_atom_site_label_1
    _geom_torsion_atom_site_label_2
    _geom_torsion_atom_site_label_3
    _geom_torsion_atom_site_label_4
    _geom_torsion_site_symmetry_1
    _geom_torsion_site_symmetry_2
    _geom_torsion_site_symmetry_3
    _geom_torsion_site_symmetry_4
    _geom_torsion
    _geom_torsion_publ_flag
    C7 N1 C1 C2 . . . . -135.60(17) no
    C7 N1 C1 C6 . . . . 47.5(2) no
    C1 N1 C7 C8 . . . . -174.48(16) no
    N1 C1 C2 Cl1 . . . . 2.9(2) no
    C6 C1 C2 Cl1 . . . . 179.83(13) no
    C6 C1 C2 C3 . . . . -1.7(3) no
    N1 C1 C2 C3 . . . . -178.70(16) no
    C2 C1 C6 C5 . . . . 0.9(3) no
    N1 C1 C6 C5 . . . . 177.85(17) no
    Cl1 C2 C3 C4 . . . . 179.58(15) no
    C1 C2 C3 C4 . . . . 1.1(3) no
    C2 C3 C4 C5 . . . . 0.3(3) no
    C3 C4 C5 C6 . . . . -1.1(3) no
    C4 C5 C6 C1 . . . . 0.5(3) no
    N1 C7 C8 C9 . . . . 3.2(3) no
    N1 C7 C8 C13 . . . . -179.23(17) no
    C7 C8 C9 O1 . . . . -1.9(3) no
    C7 C8 C9 C10 . . . . 177.01(17) no
    C13 C8 C9 O1 . . . . -179.45(18) no
    C13 C8 C9 C10 . . . . -0.6(3) no
    C7 C8 C13 C12 . . . . -177.66(18) no
    C9 C8 C13 C12 . . . . 0.0(3) no
    O1 C9 C10 C11 . . . . 179.40(19) no
    C8 C9 C10 C11 . . . . 0.5(3) no
    C9 C10 C11 C12 . . . . 0.2(3) no
    C10 C11 C12 C13 . . . . -0.8(3) no
    C11 C12 C13 C8 . . . . 0.7(3) no
loop_
    _geom_hbond_atom_site_label_D
    _geom_hbond_atom_site_label_H
    _geom_hbond_atom_site_label_A
    _geom_hbond_site_symmetry_A
    _geom_hbond_distance_DH
    _geom_hbond_distance_HA
    _geom_hbond_distance_DA
    _geom_hbond_angle_DHA
    _geom_hbond_publ_flag
    O1 H1 N1 . 0.82 1.88 2.611(2) 147 yes
