# Supplementary material for: Crystal structure of 2-{[(2-chloro­phen­yl)imino]­meth­yl}phenol
Source: Acta Crystallogr E Crystallogr Commun. 2015 Jan 1;71(Pt 1):o48. doi: 10.1107/S2056989014026978 (PMC4331896; doi:10.1107/S2056989014026978)
Supplement: Supplementary file 2 [file e-71-00o48-Isup2.hkl]

#
# h,k,l, Fc-squared, Fo-squared, sigma(Fo-squared) and status flag
#
data_I
_shelx_title ' as in P 21 21 21'
_shelx_refln_list_code          4
_shelx_F_calc_maximum      104.63
_exptl_crystal_F_000       480.00
_reflns_d_resolution_high  0.7507
 
loop_
 _symmetry_equiv_pos_as_xyz
 'x, y, z'
 '-x+1/2, -y, z+1/2'
 'x+1/2, -y+1/2, -z'
 '-x, y+1/2, -z+1/2'
 
_cell_length_a     6.8591
_cell_length_b    12.1829
_cell_length_c    13.5405
_cell_angle_alpha  90.000
_cell_angle_beta   90.000
_cell_angle_gamma  90.000
 
_shelx_F_squared_multiplier     1.000
 
loop_
 _refln_index_h
 _refln_index_k
 _refln_index_l
 _refln_F_squared_calc
 _refln_F_squared_meas
 _refln_F_squared_sigma
 _refln_observed_status
   2   0   0       58.27       49.70      1.22 o
   4   0   0       36.97       32.54      1.68 o
   6   0   0       80.45       70.34      2.22 o
   8   0   0        1.85        4.59      1.03 o
   1   1   0     1919.95     1972.32     27.52 o
   2   1   0      365.40      393.46      5.05 o
   3   1   0     5113.36     5276.27     65.93 o
   4   1   0      205.89      199.50      2.83 o
   5   1   0      165.82      174.12      2.91 o
   6   1   0       27.15       26.17      1.25 o
   7   1   0       18.05       16.00      0.84 o
   8   1   0        0.96        0.72      0.60 o
   9   1   0        2.95        1.29      0.87 o
   0   2   0     3441.91     3597.37    102.51 o
   1   2   0       56.09       57.67      1.35 o
   2   2   0      131.94      113.78      1.46 o
   3   2   0      426.18      381.78      5.31 o
   4   2   0      241.63      277.31      3.49 o
   5   2   0       24.61       23.80      0.81 o
   6   2   0        0.56        0.52      0.43 o
   7   2   0       20.36       21.42      0.93 o
   8   2   0        5.09        6.26      0.86 o
   9   2   0        3.82        6.24      1.79 o
   1   3   0      908.54      939.83     18.63 o
   2   3   0      504.62      504.37     10.25 o
   3   3   0     2003.16     2120.55     24.44 o
   4   3   0       52.13       36.60      0.81 o
   5   3   0       91.41       82.39      1.64 o
   6   3   0       48.52       48.44      1.29 o
   7   3   0        2.65        2.40      0.67 o
   8   3   0        0.59        1.09      0.73 o
   0   4   0     8047.11     8465.48    238.59 o
   1   4   0     1377.24     1512.59     29.86 o
   2   4   0      929.16      908.26     18.15 o
   3   4   0        2.99        4.02      0.42 o
   4   4   0       71.11       61.51      1.39 o
   5   4   0        1.73        1.19      0.44 o
   6   4   0       90.84      102.30      2.59 o
   7   4   0       81.41       76.96      3.80 o
   8   4   0        8.84        8.13      1.15 o
   1   5   0       16.17       23.56      1.62 o
   2   5   0      199.50      203.17      4.43 o
   3   5   0      717.69      717.78     11.86 o
   4   5   0       57.38       64.18      1.48 o
   5   5   0       67.74       65.64      2.17 o
   6   5   0       51.85       53.32      2.91 o
   7   5   0       20.74       18.76      1.68 o
   8   5   0        0.57       -0.83      0.83 o
   0   6   0      197.27      238.59      7.05 o
   1   6   0        0.02       -0.22      0.32 o
   2   6   0       17.40       12.53      1.23 o
   3   6   0       92.06       84.90      2.33 o
   4   6   0       86.52       80.11      2.63 o
   5   6   0       43.82       43.00      1.85 o
   6   6   0        5.41        7.04      0.99 o
   7   6   0      121.45      123.82      3.71 o
   8   6   0       22.80       22.88      1.70 o
   1   7   0      505.03      436.15     63.29 o
   2   7   0        6.18        7.07      0.73 o
   3   7   0      497.25      491.56     10.32 o
   4   7   0      132.17      129.60      4.98 o
   5   7   0       59.92       60.45      2.13 o
   6   7   0        3.39        2.93      0.91 o
   7   7   0        9.18        8.00      1.22 o
   8   7   0        9.60       10.36      1.42 o
   0   8   0        9.80       12.53      0.90 o
   1   8   0       20.35       21.60      1.57 o
   2   8   0      310.77      300.50      6.57 o
   3   8   0        3.44        0.78      1.23 o
   4   8   0       17.62       17.57      2.57 o
   5   8   0       22.53       21.07      1.30 o
   6   8   0       34.36       32.35      1.66 o
   7   8   0        5.34        4.60      1.11 o
   1   9   0       48.44       47.84      1.58 o
   2   9   0       36.41       35.07      1.62 o
   3   9   0        5.17        3.41      0.79 o
   4   9   0       34.13       33.27      1.58 o
   5   9   0        6.12        5.87      1.45 o
   6   9   0        0.37        0.92      1.01 o
   7   9   0        0.36       -0.22      1.03 o
   1  10   0        0.08       -0.51      0.51 o
   2  10   0        7.32        3.55      1.18 o
   3  10   0       30.13       31.87      1.58 o
   4  10   0        0.24       -0.70      0.75 o
   5  10   0       27.31       23.49      1.54 o
   6  10   0        6.72        7.23      1.19 o
   7  10   0        9.41        8.29      1.30 o
   1  11   0       21.39       18.35      1.79 o
   2  11   0       48.60       46.64      2.29 o
   3  11   0        4.96        5.02      0.95 o
   4  11   0        3.44        5.81      1.79 o
   5  11   0       23.78       22.31      1.54 o
   6  11   0        4.08        5.54      1.19 o
   1  12   0        7.62        9.40      1.45 o
   2  12   0       15.70       15.89      1.68 o
   3  12   0       10.83        9.85      1.11 o
   4  12   0        0.22        0.80      0.86 o
   5  12   0       12.80       13.13      1.35 o
   6  12   0        6.46        5.14      1.22 o
   1  13   0        0.34       -0.45      1.23 o
   2  13   0       45.68       44.09      2.80 o
   3  13   0       47.68       55.17      3.25 o
   4  13   0       62.57       59.11      2.80 o
   5  13   0        6.69        7.43      1.51 o
   0  14   0       17.09       16.79      2.01 o
   1  14   0        0.63       -0.78      1.34 o
   2  14   0        8.47        4.03      1.68 o
   3  14   0       17.49       18.35      2.24 o
   4  14   0        2.61        3.47      1.68 o
   1  15   0        4.26        4.14      1.68 o
   2  15   0        5.46        5.93      1.79 o
   3  15   0        1.71        1.79      1.68 o
   0  16   0        7.35        7.16      1.90 o
   1  16   0        0.67       -1.07      1.07 o
   1   0   1     2654.53     2756.24     34.64 o
   2   0   1      354.27      317.10      4.11 o
   3   0   1      254.81      273.01      3.63 o
   4   0   1      250.04      267.65      4.08 o
   5   0   1      186.61      182.96      3.02 o
   6   0   1       47.69       42.46      1.17 o
   7   0   1       38.11       41.60      1.38 o
   8   0   1        8.16        6.34      0.73 o
   9   0   1       17.97       23.82      1.20 o
  -9   1   1        4.63        6.70      0.99 o
  -8   1   1       17.04       16.40      0.96 o
  -7   1   1       33.87       31.36      1.10 o
  -6   1   1       74.89       68.50      1.55 o
  -5   1   1      124.36      122.64      1.97 o
  -4   1   1      258.85      276.29      3.79 o
  -3   1   1       45.12       40.18      0.83 o
  -2   1   1     1739.39     1758.47     24.30 o
  -1   1   1       34.55       32.86      0.79 o
   1   1   1       43.79       41.50      0.56 o
   2   1   1     1746.54     1736.93     21.89 o
   3   1   1       40.28       36.98      0.75 o
   4   1   1      261.74      277.25      3.80 o
   5   1   1      124.66      118.27      2.14 o
   6   1   1       73.69       68.84      1.62 o
   7   1   1       32.41       30.31      1.31 o
   8   1   1       17.32       19.14      1.47 o
   9   1   1        4.82        4.49      0.99 o
  -9   2   1        0.98        2.57      1.34 o
  -8   2   1        9.22        9.88      0.97 o
  -7   2   1        5.95        2.77      0.54 o
  -6   2   1        2.90        2.85      0.48 o
  -5   2   1       36.52       35.33      0.89 o
  -4   2   1      507.96      477.15      5.67 o
  -3   2   1      598.06      667.38      7.76 o
  -2   2   1     1582.41     1587.49     20.01 o
  -1   2   1     7245.31     7491.77    120.85 o
   1   2   1     7285.90     7391.47    105.32 o
   2   2   1     1604.48     1600.34     18.36 o
   3   2   1      584.29      650.59      7.75 o
   4   2   1      493.74      459.39      6.18 o
   5   2   1       36.80       33.43      0.85 o
   6   2   1        2.81        2.95      0.51 o
   7   2   1        6.18        4.29      0.59 o
   8   2   1        9.22        9.81      1.47 o
   9   2   1        1.00        1.48      0.88 o
  -8   3   1       16.73       17.00      1.18 o
  -7   3   1        8.70        8.64      0.88 o
  -6   3   1      128.16      120.61      2.29 o
  -5   3   1       91.61       82.60      1.67 o
  -4   3   1      353.31      354.80      4.34 o
  -3   3   1      202.48      196.20      2.75 o
  -2   3   1      106.33      102.60      1.66 o
  -1   3   1     5383.70     5568.03     90.06 o
   0   3   1     8387.57     8946.63    146.94 o
   1   3   1     5299.28     5500.70    109.06 o
   2   3   1      104.78      101.99      1.66 o
   3   3   1      207.81      201.45      3.09 o
   4   3   1      350.36      347.21      4.73 o
   5   3   1       94.29       89.32      1.72 o
   6   3   1      128.03      121.15      2.29 o
   7   3   1        9.43        9.45      0.88 o
   8   3   1       16.31       17.22      1.30 o
  -8   4   1       11.47       10.71      1.27 o
  -7   4   1        7.68        9.87      0.90 o
  -6   4   1       22.89       22.58      1.07 o
  -5   4   1      148.17      142.47      2.86 o
  -4   4   1       51.93       53.31      1.12 o
  -3   4   1      298.97      317.55      4.79 o
  -2   4   1      227.30      249.90      4.41 o
  -1   4   1     1342.88     1426.03     27.96 o
   0   4   1     2583.92     2714.48     44.40 o
   1   4   1     1337.39     1406.63     27.97 o
   2   4   1      226.30      255.56      3.79 o
   3   4   1      302.32      323.92      4.79 o
   4   4   1       50.75       50.25      1.11 o
   5   4   1      149.94      139.92      2.84 o
   6   4   1       23.65       22.45      1.46 o
   7   4   1        7.72       10.91      1.11 o
   8   4   1       11.28       12.47      1.30 o
  -8   5   1        6.20        6.38      1.15 o
  -7   5   1       15.44       15.02      1.34 o
  -6   5   1       15.94       15.43      1.22 o
  -5   5   1       62.09       57.15      2.01 o
  -4   5   1        1.57        1.80      0.40 o
  -3   5   1       39.76       38.69      1.67 o
  -2   5   1     1194.56     1231.63     24.33 o
  -1   5   1     1231.96     1300.39     25.43 o
   0   5   1      390.22      390.55      6.57 o
   1   5   1     1216.47     1275.61     18.19 o
   2   5   1     1182.33     1213.81     24.33 o
   3   5   1       45.26       45.49      0.92 o
   4   5   1        1.43        2.75      0.99 o
   5   5   1       61.89       61.68      2.01 o
   6   5   1       17.46       16.95      1.68 o
   7   5   1       16.52       16.33      1.45 o
   8   5   1        6.04        7.26      1.85 o
  -8   6   1        0.05       -0.69      0.99 o
  -7   6   1        2.02        2.07      0.95 o
  -6   6   1       73.82       69.84      2.44 o
  -5   6   1        8.96        9.60      0.95 o
  -4   6   1      129.04      124.06      3.20 o
  -3   6   1      140.11      135.96      3.32 o
  -2   6   1      407.32      411.64      8.70 o
  -1   6   1      918.67      951.20     21.49 o
   0   6   1      649.69      642.46     10.68 o
   1   6   1      936.18      996.67     15.98 o
   2   6   1      425.33      428.45      8.74 o
   3   6   1      143.29      136.90      3.32 o
   4   6   1      128.19      123.91      3.24 o
   5   6   1        9.14        9.42      0.91 o
   6   6   1       73.63       73.88      2.48 o
   7   6   1        2.04        2.57      1.03 o
   8   6   1        0.08        0.36      0.99 o
  -8   7   1        5.60        8.98      1.35 o
  -7   7   1       16.29       16.88      1.38 o
  -6   7   1        3.97        4.19      0.89 o
  -5   7   1        2.16        1.44      1.29 o
  -4   7   1       62.80       54.91      1.93 o
  -3   7   1      240.72      229.94      5.26 o
  -2   7   1        7.22        7.86      0.67 o
  -1   7   1      917.74      899.71     26.24 o
   0   7   1       48.57       55.65      1.18 o
   1   7   1      909.54      894.20     43.65 o
   2   7   1        6.51        7.41      1.01 o
   3   7   1      239.10      233.42      5.26 o
   4   7   1       61.86       59.73      3.64 o
   5   7   1        1.88        0.19      0.73 o
   6   7   1        3.63        3.52      1.29 o
   7   7   1       16.43       15.43      1.46 o
   8   7   1        5.63        9.14      2.57 o
  -7   8   1        1.79        3.45      1.45 o
  -6   8   1       13.05       13.08      1.26 o
  -5   8   1       36.46       37.44      2.18 o
  -4   8   1       67.48       67.70      2.25 o
  -3   8   1      196.43      191.99      4.55 o
  -2   8   1       29.23       32.96      1.96 o
  -1   8   1      159.39      163.50      5.37 o
   0   8   1      151.17      172.06      3.76 o
   1   8   1      159.77      163.50      5.48 o
   2   8   1       29.35       30.97      1.30 o
   3   8   1      197.66      188.59      4.51 o
   4   8   1       69.28       69.53      4.36 o
   5   8   1       37.69       37.56      1.85 o
   6   8   1       12.92       13.18      1.18 o
   7   8   1        1.89        2.46      1.03 o
  -7   9   1        6.97        5.88      1.19 o
  -6   9   1       26.53       27.36      1.64 o
  -5   9   1        5.25        4.71      0.91 o
  -4   9   1       28.04       26.73      1.50 o
  -3   9   1      235.79      232.68      5.46 o
  -2   9   1      134.04      125.94      3.20 o
  -1   9   1      121.09      117.15      2.92 o
   0   9   1        2.31        3.31      0.62 o
   1   9   1      119.54      110.68      2.88 o
   2   9   1      131.62      124.95      3.24 o
   3   9   1      233.75      235.00      6.27 o
   4   9   1       29.88       29.14      1.42 o
   5   9   1        4.53        3.36      0.83 o
   6   9   1       26.46       27.71      3.02 o
   7   9   1        7.11        7.38      2.63 o
  -7  10   1        3.55        2.98      2.13 o
  -6  10   1       16.27       18.14      1.50 o
  -5  10   1        2.08        1.56      0.95 o
  -4  10   1      110.44      109.01      4.98 o
  -3  10   1       35.53       29.91      1.46 o
  -2  10   1      187.69      194.70      4.71 o
  -1  10   1       53.10       53.90      4.98 o
   1  10   1       53.53       52.65      3.47 o
   2  10   1      191.17      204.01      4.79 o
   3  10   1       36.91       32.99      2.18 o
   4  10   1      113.28      110.68      3.53 o
   5  10   1        1.85        0.83      0.83 o
   6  10   1       15.91       18.22      1.50 o
   7  10   1        3.59        3.11      1.15 o
  -6  11   1       10.53       14.26      1.46 o
  -5  11   1        3.34        3.97      1.03 o
  -4  11   1       40.71       42.29      1.90 o
  -3  11   1       51.72       51.35      2.02 o
  -2  11   1       10.51       11.90      1.02 o
  -1  11   1       67.51       71.73      3.36 o
   1  11   1       69.24       73.97      3.36 o
   2  11   1       10.32       11.10      1.02 o
   3  11   1       50.03       49.02      1.94 o
   4  11   1       39.80       39.25      1.86 o
   5  11   1        3.53        6.38      1.11 o
   6  11   1       10.78       13.78      1.46 o
  -6  12   1       10.11       10.92      1.42 o
  -5  12   1        0.37        1.79      1.23 o
  -4  12   1        7.34        8.00      1.11 o
  -3  12   1        9.03       10.47      1.23 o
  -2  12   1       29.25       23.17      1.90 o
  -1  12   1        6.31        4.92      1.34 o
   0  12   1       17.89       11.75      1.57 o
   1  12   1        6.11        5.15      1.23 o
   2  12   1       29.16       23.61      2.13 o
   3  12   1        9.30        9.91      1.10 o
   4  12   1        7.67       11.07      1.18 o
   5  12   1        0.34        0.06      0.95 o
   6  12   1       10.04       11.96      1.90 o
  -5  13   1        4.92        5.12      2.01 o
  -4  13   1       15.36       15.27      1.38 o
  -3  13   1       46.12       45.32      2.91 o
  -2  13   1        9.18        6.27      1.57 o
  -1  13   1        9.03        7.16      1.57 o
   0  13   1       10.07       12.20      1.18 o
   1  13   1        9.34       12.53      1.79 o
   2  13   1        9.71        8.62      1.68 o
   3  13   1       45.16       45.66      3.02 o
   4  13   1       15.67       15.64      1.68 o
   5  13   1        5.12        7.91      1.27 o
  -4  14   1       33.89       37.27      2.91 o
  -3  14   1       14.99       15.00      2.01 o
  -2  14   1        5.51        7.39      1.68 o
  -1  14   1       20.98       23.28      2.13 o
   0  14   1       37.97       44.42      2.10 o
   1  14   1       20.72       18.02      2.01 o
   2  14   1        6.11        7.61      1.79 o
   3  14   1       14.65       13.65      2.13 o
   4  14   1       34.00       36.93      2.80 o
  -3  15   1       15.45       13.21      2.13 o
  -2  15   1        6.58        6.38      1.79 o
  -1  15   1       12.37       14.66      2.01 o
   0  15   1       18.93       15.84      1.50 o
   1  15   1       12.04       15.34      1.50 o
   2  15   1        6.51        6.60      1.79 o
   3  15   1       15.11       11.41      2.13 o
  -1  16   1        0.69        1.62      1.19 o
   0  16   1        6.08        2.35      1.19 o
   1  16   1        0.67        1.53      1.15 o
   0   0   2      540.47      557.65     16.34 o
   1   0   2       48.45       56.82      1.03 o
   2   0   2      725.11      732.34      9.28 o
   3   0   2     1721.39     1662.91     20.93 o
   4   0   2      744.82      809.87     10.42 o
   5   0   2       59.59       55.27      1.12 o
   6   0   2       94.04       84.35      1.76 o
   7   0   2        1.44        1.73      0.54 o
   8   0   2        4.93        4.36      0.71 o
   9   0   2        1.74        2.22      0.78 o
  -9   1   2        4.45        4.94      0.97 o
  -8   1   2       10.28       12.03      0.84 o
  -7   1   2       22.57       19.55      0.95 o
  -6   1   2       41.22       40.67      1.03 o
  -5   1   2       66.72       59.40      1.84 o
  -4   1   2      146.20      145.56      2.42 o
  -3   1   2       64.20       59.44      1.03 o
  -2   1   2       74.67       66.12      1.02 o
  -1   1   2     3919.52     3995.34     64.26 o
   0   1   2     1032.77     1108.63     22.47 o
   1   1   2     3917.54     3988.31     56.60 o
   2   1   2       77.08       68.57      0.94 o
   3   1   2       68.16       64.09      1.04 o
   4   1   2      144.59      144.97      2.16 o
   5   1   2       68.99       64.13      1.22 o
   6   1   2       39.01       36.96      1.12 o
   7   1   2       21.78       20.25      0.93 o
   8   1   2       10.11       10.32      0.85 o
   9   1   2        4.53        5.16      0.98 o
  -9   2   2        7.02       10.45      1.25 o
  -8   2   2       10.55       12.21      1.03 o
  -7   2   2        4.21        3.25      0.58 o
  -6   2   2      120.48      121.47      2.26 o
  -5   2   2       54.62       49.95      1.09 o
  -4   2   2      174.74      162.23      2.15 o
  -3   2   2      141.52      147.34      2.12 o
  -2   2   2      989.45     1011.66     16.38 o
  -1   2   2     3208.75     3331.01     65.43 o
   1   2   2     3198.84     3330.35     47.20 o
   2   2   2      997.92     1020.55     12.97 o
   3   2   2      146.54      150.59      1.96 o
   4   2   2      172.35      158.60      2.16 o
   5   2   2       55.60       51.72      1.00 o
   6   2   2      119.07      114.59      2.24 o
   7   2   2        4.86        4.13      0.57 o
   8   2   2       11.05       12.36      1.01 o
   9   2   2        6.94        8.13      1.07 o
  -8   3   2       10.22       11.55      1.03 o
  -7   3   2       33.96       32.55      1.38 o
  -6   3   2      103.11       97.50      2.00 o
  -5   3   2       36.83       37.29      0.97 o
  -4   3   2      104.02      100.16      1.61 o
  -3   3   2      960.41      980.85     12.52 o
  -2   3   2      213.06      213.51      3.61 o
  -1   3   2     4555.73     4784.31     68.43 o
   0   3   2    10947.26    11191.06    322.30 o
   1   3   2     4581.68     4882.70     61.43 o
   2   3   2      197.93      197.12      2.76 o
   3   3   2      971.03      989.07     12.64 o
   4   3   2      101.45       99.17      1.47 o
   5   3   2       35.73       34.48      0.88 o
   6   3   2      100.56       96.95      1.98 o
   7   3   2       34.77       32.59      1.31 o
   8   3   2       10.62       11.53      1.03 o
  -8   4   2        3.24        2.74      1.45 o
  -7   4   2       16.00       16.84      1.33 o
  -6   4   2      102.45       99.97      2.39 o
  -5   4   2      122.03      115.87      2.15 o
  -4   4   2      333.02      342.15      5.17 o
  -3   4   2      979.18      967.35     16.31 o
  -2   4   2     1259.89     1330.60     21.63 o
  -1   4   2      238.43      219.07      3.38 o
   1   4   2      250.28      232.16      3.04 o
   2   4   2     1250.75     1312.89     16.80 o
   3   4   2      981.71      997.67     14.11 o
   4   4   2      335.71      336.91      5.16 o
   5   4   2      124.92      118.80      2.49 o
   6   4   2       99.83       96.21      2.89 o
   7   4   2       15.12       14.67      1.30 o
   8   4   2        3.13        1.65      0.99 o
  -8   5   2        1.37        2.41      2.74 o
  -7   5   2       22.46       23.20      1.50 o
  -6   5   2       28.35       27.97      1.62 o
  -5   5   2        0.19       -0.22      0.63 o
  -4   5   2       39.64       38.44      3.08 o
  -3   5   2      149.11      164.70      3.12 o
  -2   5   2      802.73      794.85     13.22 o
  -1   5   2      399.15      396.91      5.80 o
   0   5   2       93.18       85.59      1.41 o
   1   5   2      392.13      394.21      5.18 o
   2   5   2      793.49      794.94     10.24 o
   3   5   2      142.14      157.96      2.60 o
   4   5   2       41.50       40.63      1.12 o
   5   5   2        0.06        0.04      0.59 o
   6   5   2       28.17       30.68      1.62 o
   7   5   2       22.28       22.84      1.79 o
   8   5   2        1.49        0.18      1.01 o
  -8   6   2        0.55        0.69      0.99 o
  -7   6   2       30.86       29.67      1.70 o
  -6   6   2        3.82        3.55      0.91 o
  -5   6   2       12.31       10.48      0.99 o
  -4   6   2      279.96      275.59      6.20 o
  -3   6   2       24.11       26.71      1.04 o
  -2   6   2      245.72      264.96      4.71 o
  -1   6   2      665.31      726.85     12.01 o
   0   6   2      140.42      159.26      2.84 o
   1   6   2      661.25      719.17     10.36 o
   2   6   2      242.79      263.58      4.07 o
   3   6   2       25.34       30.00      2.29 o
   4   6   2      279.24      275.81      6.21 o
   5   6   2       12.82        9.24      0.91 o
   6   6   2        3.11        3.79      0.83 o
   7   6   2       30.52       29.39      2.91 o
   8   6   2        0.70        0.28      0.95 o
  -8   7   2        5.68        7.56      1.26 o
  -7   7   2       43.55       48.92      4.14 o
  -6   7   2       16.40       14.66      1.29 o
  -5   7   2        0.68        1.84      0.75 o
  -4   7   2      272.10      267.24      7.22 o
  -3   7   2       77.46       70.70      2.09 o
  -2   7   2      225.62      216.88      4.94 o
  -1   7   2      844.40      868.61     14.57 o
   0   7   2      411.30      427.69      7.26 o
   1   7   2      860.86      887.03     12.60 o
   2   7   2      233.36      225.50      4.95 o
   3   7   2       78.40       70.35      2.13 o
   4   7   2      263.28      255.46      5.93 o
   5   7   2        0.99        1.11      0.75 o
   6   7   2       15.84       14.69      1.27 o
   7   7   2       43.19       43.86      2.10 o
   8   7   2        5.69        6.66      1.57 o
  -7   8   2        4.46        5.18      1.18 o
  -6   8   2        6.66        4.10      0.95 o
  -5   8   2       62.41       55.82      2.17 o
  -4   8   2       74.66       76.16      2.40 o
  -3   8   2      103.46       98.52      2.72 o
  -2   8   2      195.88      186.44      4.35 o
  -1   8   2      181.79      179.84      5.82 o
   0   8   2        7.29        8.77      0.47 o
   1   8   2      183.28      180.26      3.98 o
   2   8   2      188.20      188.43      4.35 o
   3   8   2      103.47       99.08      2.77 o
   4   8   2       74.01       73.70      2.33 o
   5   8   2       62.91       60.06      2.17 o
   6   8   2        6.69        6.18      1.68 o
   7   8   2        4.27        2.34      1.07 o
  -7   9   2       16.50       18.79      2.69 o
  -6   9   2       11.96       13.16      1.34 o
  -5   9   2        1.04        0.62      0.79 o
  -4   9   2        2.39        3.26      1.34 o
  -3   9   2        0.26        1.36      1.85 o
  -2   9   2      300.51      294.80      6.49 o
  -1   9   2       82.73       61.89      2.69 o
   0   9   2       81.34       80.02      2.91 o
   1   9   2       83.39       75.70     12.14 o
   2   9   2      296.42      293.23      6.53 o
   3   9   2        0.33        0.22      1.01 o
   4   9   2        2.70        2.46      0.79 o
   5   9   2        1.28        1.18      0.79 o
   6   9   2       11.96       13.20      1.38 o
   7   9   2       16.09       18.72      1.58 o
  -7  10   2        2.79        2.70      1.18 o
  -6  10   2        2.77        1.70      1.85 o
  -5  10   2        1.39        0.76      0.83 o
  -4  10   2       86.59       86.25      2.72 o
  -3  10   2      113.92      115.92      3.16 o
  -2  10   2       85.97       85.20      2.49 o
  -1  10   2      122.22      114.75      3.00 o
   1  10   2      122.58      117.62      4.42 o
   2  10   2       85.02       78.80      2.41 o
   3  10   2      112.87      116.18      3.24 o
   4  10   2       86.50       86.07      2.73 o
   5  10   2        1.21        0.06      0.79 o
   6  10   2        3.08        2.10      1.07 o
   7  10   2        2.68        2.46      1.11 o
  -6  11   2       10.52        9.81      1.57 o
  -5  11   2       26.65       28.62      1.90 o
  -4  11   2       20.46       20.02      1.38 o
  -3  11   2       98.64       96.82      2.89 o
  -2  11   2      149.01      139.73      3.72 o
  -1  11   2       30.22       26.63      2.01 o
   0  11   2       37.85       37.83      2.35 o
   1  11   2       30.24       30.22      2.13 o
   2  11   2      150.90      147.66      3.80 o
   3  11   2       97.20       93.65      2.89 o
   4  11   2       19.85       18.29      1.40 o
   5  11   2       26.60       28.18      2.24 o
   6  11   2       10.66        8.95      1.30 o
  -6  12   2        0.04        1.29      1.03 o
  -5  12   2       10.57       12.95      2.01 o
  -4  12   2        4.83        4.99      1.03 o
  -3  12   2       28.07       30.03      1.70 o
  -2  12   2        4.88        5.04      1.34 o
  -1  12   2       43.00       39.73      2.46 o
   0  12   2        0.36        1.45      1.12 o
   1  12   2       41.78       36.93      2.46 o
   2  12   2        5.13        6.60      1.57 o
   3  12   2       29.73       31.33      1.70 o
   4  12   2        4.76        4.48      1.07 o
   5  12   2       10.56       12.69      1.35 o
   6  12   2        0.06        0.20      0.99 o
  -5  13   2        2.14        2.70      1.07 o
  -4  13   2       12.40       15.71      1.38 o
  -3  13   2       27.81       28.87      2.46 o
  -2  13   2        9.97        8.62      1.68 o
  -1  13   2        6.04        8.62      1.57 o
   0  13   2        9.79       16.69      1.35 o
   1  13   2        6.13        8.95      1.68 o
   2  13   2        9.51       10.41      1.79 o
   3  13   2       28.57       29.77      2.57 o
   4  13   2       12.22       13.65      1.35 o
   5  13   2        2.07        2.49      1.23 o
  -4  14   2        0.88       -0.78      1.23 o
  -3  14   2        5.94        4.81      1.57 o
  -2  14   2       16.07       17.35      2.01 o
  -1  14   2       13.20       13.43      1.90 o
   0  14   2        0.08        1.06      0.95 o
   1  14   2       12.99       10.07      1.90 o
   2  14   2       16.32       16.79      2.13 o
   3  14   2        5.90        4.36      1.68 o
   4  14   2        0.92        1.45      1.45 o
  -3  15   2        0.97        1.34      1.57 o
  -2  15   2        2.98        3.47      1.57 o
  -1  15   2        0.87       -1.34      1.34 o
   0  15   2        2.54        3.66      1.29 o
   1  15   2        0.76        1.06      1.03 o
   2  15   2        2.92        3.58      1.68 o
   3  15   2        0.94        0.34      1.57 o
  -1  16   2        7.74        8.88      1.35 o
   0  16   2        2.38        2.38      1.23 o
   1  16   2        7.97       11.52      1.46 o
   1   0   3      535.63      580.22      9.40 o
   2   0   3      271.88      253.94      3.35 o
   3   0   3      104.04      100.19      1.51 o
   4   0   3      164.65      164.94      2.43 o
   5   0   3       55.81       53.92      1.13 o
   6   0   3        0.19       -0.23      0.39 o
   7   0   3       88.96       83.95      1.90 o
   8   0   3        6.30        8.38      0.77 o
   9   0   3        2.31        3.34      0.79 o
  -8   1   3       10.56       12.29      0.88 o
  -7   1   3       23.61       22.87      0.98 o
  -6   1   3        6.01        3.46      0.53 o
  -5   1   3      165.88      155.88      2.42 o
  -4   1   3      403.48      385.63      5.19 o
  -3   1   3       13.93       13.57      0.44 o
  -2   1   3      977.43      962.50     13.49 o
  -1   1   3      722.53      751.05     12.31 o
   0   1   3     3527.20     3831.60    110.68 o
   1   1   3      725.02      767.47     12.50 o
   2   1   3      973.25      951.19     11.08 o
   3   1   3       15.05       14.12      0.44 o
   4   1   3      404.53      391.16      5.19 o
   5   1   3      169.98      158.88      2.43 o
   6   1   3        6.26        4.01      0.45 o
   7   1   3       22.84       21.17      0.98 o
   8   1   3       10.70       14.35      0.94 o
  -8   2   3        9.92       10.15      1.01 o
  -7   2   3       45.77       45.59      1.34 o
  -6   2   3       23.44       22.29      0.82 o
  -5   2   3      267.59      252.31      3.64 o
  -4   2   3       62.11       64.97      1.29 o
  -3   2   3      279.59      272.29      3.72 o
  -2   2   3       27.53       30.58      0.66 o
  -1   2   3     4856.68     4752.95     78.76 o
   0   2   3      380.94      370.00      7.51 o
   1   2   3     4898.12     4930.57     69.49 o
   2   2   3       28.75       31.37      0.59 o
   3   2   3      288.45      280.79      3.72 o
   4   2   3       59.62       61.78      1.13 o
   5   2   3      268.51      256.72      3.35 o
   6   2   3       23.82       21.68      0.97 o
   7   2   3       47.26       47.48      1.42 o
   8   2   3       10.07        9.33      0.97 o
  -8   3   3        1.85        1.24      0.80 o
  -7   3   3        0.65        0.09      0.57 o
  -6   3   3       33.47       34.40      1.10 o
  -5   3   3      198.93      195.49      2.91 o
  -4   3   3      158.97      140.49      2.14 o
  -3   3   3       16.89       25.16      0.67 o
  -2   3   3      476.79      443.89     10.78 o
  -1   3   3      487.08      509.18     10.08 o
   0   3   3      111.36       74.31      2.57 o
   1   3   3      478.17      495.46      8.35 o
   2   3   3      477.35      460.46      5.95 o
   3   3   3       15.08       20.21      0.75 o
   4   3   3      160.40      143.33      2.17 o
   5   3   3      201.56      194.52      2.67 o
   6   3   3       33.11       32.65      1.06 o
   7   3   3        0.43        0.63      0.65 o
   8   3   3        1.74        0.67      0.77 o
  -8   4   3       21.19       25.89      1.66 o
  -7   4   3       13.33       14.50      0.99 o
  -6   4   3       60.37       59.97      1.76 o
  -5   4   3       81.81       78.95      2.00 o
  -4   4   3        7.43       10.70      0.64 o
  -3   4   3       28.33       30.96      0.92 o
  -2   4   3      499.60      492.94      7.23 o
  -1   4   3      189.23      222.62      3.99 o
   0   4   3      208.48      147.16      4.59 o
   1   4   3      189.72      223.58      3.00 o
   2   4   3      506.69      492.29      6.45 o
   3   4   3       27.55       29.26      0.68 o
   4   4   3        7.09        9.40      0.47 o
   5   4   3       82.91       82.18      2.57 o
   6   4   3       63.11       60.53      2.18 o
   7   4   3       12.98       10.13      1.15 o
   8   4   3       20.84       24.64      1.70 o
  -8   5   3       23.13       24.63      1.70 o
  -7   5   3       22.43       19.84      1.62 o
  -6   5   3        6.76        5.42      0.94 o
  -5   5   3      138.55      128.72      3.40 o
  -4   5   3       86.62       80.69      2.22 o
  -3   5   3      241.72      243.59      4.47 o
  -2   5   3     1351.36     1388.70     20.14 o
  -1   5   3      877.39      946.93     13.46 o
   0   5   3     1042.97      896.25    137.71 o
   1   5   3      869.67      933.67     12.08 o
   2   5   3     1371.08     1429.23     18.08 o
   3   5   3      247.03      248.13      3.42 o
   4   5   3       82.81       77.88      1.77 o
   5   5   3      138.55      128.65      5.04 o
   6   5   3        7.74        7.15      0.99 o
   7   5   3       22.53       20.53      1.46 o
   8   5   3       22.86       21.64      1.66 o
  -8   6   3        8.08        9.80      1.35 o
  -7   6   3       23.11       24.21      1.58 o
  -6   6   3       10.95       10.37      1.11 o
  -5   6   3      196.69      197.18      4.82 o
  -4   6   3       33.21       31.74      1.50 o
  -3   6   3      412.35      406.59      7.10 o
  -2   6   3      127.71      128.45      2.57 o
  -1   6   3      457.94      475.60      6.85 o
   0   6   3     1025.68     1184.48     19.75 o
   1   6   3      427.68      455.71      6.10 o
   2   6   3      126.37      126.69      2.18 o
   3   6   3      412.13      406.60      6.09 o
   4   6   3       31.76       32.80      2.57 o
   5   6   3      196.35      197.26      4.78 o
   6   6   3       10.90       11.73      1.73 o
   7   6   3       23.92       22.07      2.35 o
   8   6   3        8.25        7.48      1.27 o
  -8   7   3        2.65        4.88      1.45 o
  -7   7   3       17.13       19.49      2.13 o
  -6   7   3        5.68        6.55      1.57 o
  -5   7   3       52.76       48.53      1.96 o
  -4   7   3       70.09       67.46      2.21 o
  -3   7   3      203.86      207.34      4.85 o
  -2   7   3      237.50      229.36      5.22 o
  -1   7   3      325.49      364.20      5.48 o
   0   7   3      201.87      204.77      3.70 o
   1   7   3      328.93      365.73      4.89 o
   2   7   3      241.95      240.02      4.29 o
   3   7   3      208.38      215.96      4.90 o
   4   7   3       73.75       73.51      3.30 o
   5   7   3       54.26       51.01      1.97 o
   6   7   3        5.32        6.00      1.03 o
   7   7   3       16.92       20.39      1.79 o
   8   7   3        2.70        3.36      1.18 o
  -7   8   3        0.11       -0.69      1.57 o
  -6   8   3       15.22       16.95      1.68 o
  -5   8   3        1.32        1.40      0.83 o
  -4   8   3       75.88       73.75      2.33 o
  -3   8   3      167.12      159.52      4.87 o
  -2   8   3      381.40      397.07      8.42 o
  -1   8   3       79.96       81.23      2.06 o
   0   8   3       32.64       28.98      2.18 o
   1   8   3       79.02       82.60      1.52 o
   2   8   3      383.26      394.53      8.47 o
   3   8   3      169.07      158.66      5.82 o
   4   8   3       72.54       69.25      2.52 o
   5   8   3        1.26        1.12      0.79 o
   6   8   3       15.42       16.16      1.38 o
   7   8   3        0.07       -0.07      0.99 o
  -7   9   3        1.31        1.12      1.11 o
  -6   9   3       54.33       56.39      2.36 o
  -5   9   3       47.41       47.57      2.46 o
  -4   9   3        1.11        0.90      1.01 o
  -3   9   3       85.64       87.62      2.61 o
  -2   9   3      123.77      117.94      3.16 o
  -1   9   3      106.81      112.02      4.03 o
   0   9   3      168.61      163.84      5.26 o
   1   9   3      104.87      111.80      4.25 o
   2   9   3      130.04      123.86      3.17 o
   3   9   3       86.69       92.85      2.69 o
   4   9   3        0.98        1.85      0.75 o
   5   9   3       47.58       45.14      1.94 o
   6   9   3       54.99       53.81      2.85 o
   7   9   3        1.31        1.34      1.12 o
  -7  10   3        2.33        1.18      1.11 o
  -6  10   3        7.13       11.83      1.40 o
  -5  10   3       12.08       12.39      1.22 o
  -4  10   3       10.32        8.63      1.07 o
  -3  10   3      109.86      107.31      3.00 o
  -2  10   3      122.32      124.87      3.24 o
  -1  10   3      182.69      188.33      4.39 o
   0  10   3        1.14       -0.67      0.78 o
   1  10   3      173.55      180.85      6.04 o
   2  10   3      121.92      121.66      3.28 o
   3  10   3      106.63      102.43      3.08 o
   4  10   3       10.20        7.78      1.03 o
   5  10   3       12.60       14.16      1.27 o
   6  10   3        7.12        9.53      1.30 o
   7  10   3        2.21        2.13      1.11 o
  -6  11   3       10.88        7.44      1.90 o
  -5  11   3        6.93        5.01      1.07 o
  -4  11   3       11.49       12.81      1.18 o
  -3  11   3       14.35       16.73      1.23 o
  -2  11   3       54.88       56.40      2.06 o
  -1  11   3       62.68       59.20      2.91 o
   0  11   3       75.08       75.76      3.36 o
   1  11   3       63.83       62.56      3.13 o
   2  11   3       57.08       59.79      2.10 o
   3  11   3       14.75       17.31      1.22 o
   4  11   3       11.07       11.05      1.15 o
   5  11   3        7.27        5.16      1.07 o
   6  11   3       10.87        8.16      1.22 o
  -5  12   3        1.08       -0.52      2.85 o
  -4  12   3       34.25       36.05      1.78 o
  -3  12   3       31.95       28.37      1.62 o
  -2  12   3       63.52       55.17      2.91 o
  -1  12   3       13.91       13.77      1.68 o
   0  12   3       22.55       26.30      2.13 o
   1  12   3       13.63       14.10      1.79 o
   2  12   3       63.11       59.87      3.25 o
   3  12   3       32.41       25.90      1.62 o
   4  12   3       34.25       32.27      1.78 o
   5  12   3        0.99        0.95      0.94 o
  -5  13   3        6.05        5.82      1.19 o
  -4  13   3       15.90       15.50      1.35 o
  -3  13   3       17.70       13.88      1.79 o
  -2  13   3        1.92        0.56      1.23 o
  -1  13   3       29.85       34.02      2.35 o
   0  13   3       53.51       49.88      2.63 o
   1  13   3       29.83       30.10      2.46 o
   2  13   3        2.32        2.46      1.34 o
   3  13   3       17.14       13.88      1.79 o
   4  13   3       15.10       14.32      1.38 o
   5  13   3        5.97        6.74      1.62 o
  -4  14   3        0.04       -0.22      1.34 o
  -3  14   3        8.21        6.16      1.57 o
  -2  14   3        1.99        2.13      1.34 o
  -1  14   3       13.50       22.05      2.01 o
   0  14   3        1.51        3.17      2.35 o
   1  14   3       14.00       13.88      2.01 o
   2  14   3        1.95        4.14      1.57 o
   3  14   3        8.07        6.27      1.79 o
   4  14   3        0.05        0.11      1.57 o
  -3  15   3        3.37        2.24      1.45 o
  -2  15   3        2.21        1.68      1.45 o
  -1  15   3        3.81        1.45      1.34 o
   0  15   3        2.32        4.56      1.62 o
   1  15   3        3.70        3.87      1.15 o
   2  15   3        2.09        4.25      1.68 o
   3  15   3        3.31        0.90      1.57 o
   0  16   3        2.92        1.45      1.57 o
   0   0   4     3129.98     3112.57     89.75 o
   1   0   4     2833.51     2804.53     39.33 o
   2   0   4       22.96       29.30      0.61 o
   3   0   4     1812.90     1802.76     22.69 o
   4   0   4       44.13       43.87      0.92 o
   5   0   4        9.92       11.02      0.59 o
   6   0   4       22.50       20.17      0.84 o
   7   0   4        1.36        1.45      0.79 o
   8   0   4        5.04        4.67      0.75 o
  -8   1   4        5.71        7.15      0.82 o
  -7   1   4        7.05        7.98      0.70 o
  -6   1   4      221.17      217.47      3.28 o
  -5   1   4      324.07      303.43      4.26 o
  -4   1   4      309.34      300.75      4.09 o
  -3   1   4       68.85       61.86      1.20 o
  -2   1   4       19.12       23.28      0.66 o
  -1   1   4      394.34      411.77      6.80 o
   0   1   4      447.90      422.91     12.53 o
   1   1   4      398.75      420.44      6.93 o
   2   1   4       15.66       19.04      0.49 o
   3   1   4       65.71       60.71      0.97 o
   4   1   4      305.45      293.92      3.74 o
   5   1   4      325.15      304.59      3.92 o
   6   1   4      218.44      215.32      3.28 o
   7   1   4        7.37        8.07      0.64 o
   8   1   4        6.00        4.84      0.73 o
  -8   2   4       16.49       19.23      1.25 o
  -7   2   4        3.15        2.50      0.63 o
  -6   2   4      121.52      119.12      2.29 o
  -5   2   4       62.28       60.66      1.74 o
  -4   2   4       32.17       30.21      0.95 o
  -3   2   4      179.52      182.31      2.87 o
  -2   2   4      375.66      401.89      5.77 o
  -1   2   4      629.75      690.53     14.14 o
   0   2   4        0.89        0.97      0.17 o
   1   2   4      631.38      710.50     10.19 o
   2   2   4      371.66      393.19      5.84 o
   3   2   4      179.34      182.62      2.37 o
   4   2   4       34.50       33.70      0.98 o
   5   2   4       61.70       60.44      1.26 o
   6   2   4      119.58      119.44      2.08 o
   7   2   4        3.19        2.69      0.69 o
   8   2   4       16.80       19.08      1.65 o
  -8   3   4        0.48        0.11      0.78 o
  -7   3   4       10.38       11.65      0.95 o
  -6   3   4       42.96       44.61      1.72 o
  -5   3   4      147.20      141.82      2.54 o
  -4   3   4      247.69      248.92      4.47 o
  -3   3   4      157.33      154.49      5.82 o
  -2   3   4      337.01      371.79      6.13 o
  -1   3   4       27.48       30.16      0.76 o
   0   3   4      109.03      109.60      2.44 o
   1   3   4       28.97       29.19      0.94 o
   2   3   4      315.64      343.63      6.07 o
   3   3   4      156.68      164.13      2.56 o
   4   3   4      251.95      249.29      3.53 o
   5   3   4      142.40      140.05      2.27 o
   6   3   4       43.20       44.24      1.13 o
   7   3   4       10.39       12.40      1.56 o
   8   3   4        0.51       -0.83      0.83 o
  -8   4   4        6.96        7.53      1.22 o
  -7   4   4       10.67       13.67      1.13 o
  -6   4   4       36.60       36.38      1.37 o
  -5   4   4       11.12       11.04      0.68 o
  -4   4   4      211.00      203.67      3.91 o
  -3   4   4      241.27      228.59      4.08 o
  -2   4   4      562.14      638.50     10.73 o
  -1   4   4     1640.33     1707.02     27.76 o
   0   4   4      159.07      148.51      4.92 o
   1   4   4     1613.79     1694.06     34.03 o
   2   4   4      564.37      641.26      8.33 o
   3   4   4      232.73      216.66      3.10 o
   4   4   4      209.88      208.27      3.02 o
   5   4   4       10.42       10.21      0.73 o
   6   4   4       36.81       34.91      1.70 o
   7   4   4       10.47       12.53      1.96 o
   8   4   4        6.92        8.50      2.35 o
  -8   5   4        1.06        0.26      1.73 o
  -7   5   4        5.92        6.11      1.40 o
  -6   5   4       38.75       36.86      1.74 o
  -5   5   4       99.88       96.38      3.13 o
  -4   5   4      201.95      184.46      3.57 o
  -3   5   4       90.11       91.71      1.95 o
  -2   5   4      607.98      629.86      9.29 o
  -1   5   4      155.46      154.71      2.86 o
   0   5   4      450.89      413.08      8.70 o
   1   5   4      153.85      153.70      3.59 o
   2   5   4      621.79      640.31      8.29 o
   3   5   4       88.40       87.98      1.47 o
   4   5   4      199.69      177.93      2.69 o
   5   5   4       99.19       97.23      2.80 o
   6   5   4       38.79       39.18      1.85 o
   7   5   4        6.49        6.05      1.07 o
   8   5   4        1.01        0.33      0.99 o
  -8   6   4        5.55        6.51      1.22 o
  -7   6   4        7.02        9.68      2.18 o
  -6   6   4       70.08       73.20      2.53 o
  -5   6   4       20.76       21.98      1.37 o
  -4   6   4      113.41      115.31      3.07 o
  -3   6   4       36.62       41.42      1.22 o
  -2   6   4      205.99      216.02      3.38 o
  -1   6   4       50.84       54.02      1.05 o
   0   6   4       57.45       66.81      2.69 o
   1   6   4       51.48       52.05      1.00 o
   2   6   4      201.44      211.58      3.02 o
   3   6   4       37.45       40.55      0.91 o
   4   6   4      115.31      116.77      3.12 o
   5   6   4       20.08       21.70      1.38 o
   6   6   4       68.41       69.14      2.45 o
   7   6   4        7.16        8.47      1.18 o
   8   6   4        5.70        6.55      1.27 o
  -7   7   4        7.14       10.49      2.18 o
  -6   7   4        6.62        5.93      1.03 o
  -5   7   4       11.08        8.81      1.18 o
  -4   7   4      104.76      102.54      2.87 o
  -3   7   4       98.96       93.95      2.56 o
  -2   7   4      395.44      418.11      6.30 o
  -1   7   4       49.49       52.96      1.09 o
   0   7   4      220.52      233.42      4.19 o
   1   7   4       51.29       53.39      1.10 o
   2   7   4      393.76      418.28      6.31 o
   3   7   4       98.17       91.18      4.31 o
   4   7   4      106.85       99.05      2.85 o
   5   7   4       11.73        8.02      0.99 o
   6   7   4        6.12        5.03      0.95 o
   7   7   4        6.93        8.63      1.27 o
  -7   8   4       18.86       23.95      1.69 o
  -6   8   4       47.37       42.03      2.01 o
  -5   8   4       20.33       21.80      1.42 o
  -4   8   4       13.07       12.02      1.02 o
  -3   8   4      202.91      205.17      4.78 o
  -2   8   4       11.96        8.52      0.75 o
  -1   8   4      413.11      428.05     11.53 o
   0   8   4       79.48       91.29      2.38 o
   1   8   4      418.46      434.41      7.39 o
   2   8   4       11.89       10.14      1.45 o
   3   8   4      193.98      201.52      4.83 o
   4   8   4       13.43       12.97      1.07 o
   5   8   4       19.96       21.13      1.30 o
   6   8   4       47.71       44.62      2.05 o
   7   8   4       18.99       19.89      1.68 o
  -7   9   4        2.74        2.81      1.34 o
  -6   9   4        6.09        9.57      2.69 o
  -5   9   4       45.43       43.05      1.93 o
  -4   9   4       48.04       50.12      2.97 o
  -3   9   4       80.22       75.86      2.33 o
  -2   9   4      139.90      137.54      3.52 o
  -1   9   4       44.37       45.91      1.54 o
   0   9   4       60.80       61.88      2.35 o
   1   9   4       43.96       45.44      2.46 o
   2   9   4      145.44      145.65      3.64 o
   3   9   4       79.65       75.50      2.69 o
   4   9   4       49.67       49.95      1.94 o
   5   9   4       46.51       40.35      2.01 o
   6   9   4        6.03        7.71      1.22 o
   7   9   4        2.65        2.41      1.19 o
  -6  10   4       16.97       16.44      1.46 o
  -5  10   4        1.14        1.17      0.91 o
  -4  10   4        0.97        0.50      0.79 o
  -3  10   4       18.96       22.05      1.34 o
  -2  10   4       21.95       22.37      2.29 o
  -1  10   4       95.50       95.35      3.69 o
   0  10   4        6.74        7.16      1.12 o
   1  10   4       96.28       96.91      3.92 o
   2  10   4       22.88       20.67      1.30 o
   3  10   4       19.37       20.93      1.35 o
   4  10   4        0.74       -0.06      0.71 o
   5  10   4        1.18        1.54      0.91 o
   6  10   4       16.89       18.34      2.18 o
  -6  11   4        2.44        2.52      1.07 o
  -5  11   4        6.28        6.38      1.15 o
  -4  11   4       20.06       21.63      1.46 o
  -3  11   4        6.05        8.42      1.29 o
  -2  11   4       79.38       74.57      2.33 o
  -1  11   4        5.55        3.47      1.12 o
   0  11   4       28.27       28.76      2.01 o
   1  11   4        5.81        4.48      1.34 o
   2  11   4       78.83       73.57      2.37 o
   3  11   4        6.12        7.72      0.99 o
   4  11   4       20.14       21.31      1.46 o
   5  11   4        6.34        8.11      1.15 o
   6  11   4        2.42        2.31      1.12 o
  -5  12   4        4.74        5.46      1.15 o
  -4  12   4        1.37       -0.73      0.79 o
  -3  12   4       95.53      102.78      3.12 o
  -2  12   4       57.62       54.16      2.80 o
  -1  12   4       28.77       32.01      2.13 o
   0  12   4        0.01        0.90      1.01 o
   1  12   4       28.51       28.98      2.24 o
   2  12   4       57.57       52.49      3.02 o
   3  12   4       96.14      105.04      3.20 o
   4  12   4        1.38       -0.28      0.87 o
   5  12   4        4.73        5.16      1.15 o
  -5  13   4        0.03        1.29      1.03 o
  -4  13   4        2.30        4.76      1.03 o
  -3  13   4       16.74       19.25      1.90 o
  -2  13   4       10.43        6.49      1.45 o
  -1  13   4        9.71        8.84      1.57 o
   0  13   4      121.25      133.40      5.15 o
   1  13   4        9.69       11.08      1.79 o
   2  13   4       10.11        7.16      1.57 o
   3  13   4       16.83       15.33      2.01 o
   4  13   4        2.44        3.26      1.40 o
   5  13   4        0.02       -0.94      0.94 o
  -4  14   4        0.36       -1.23      1.23 o
  -3  14   4        2.79        1.01      1.34 o
  -2  14   4       21.07       20.26      2.01 o
  -1  14   4        6.88        3.36      1.45 o
   0  14   4        1.44        2.99      1.18 o
   1  14   4        6.87        3.92      1.07 o
   2  14   4       21.48       18.80      2.24 o
   3  14   4        2.86        4.03      1.68 o
   4  14   4        0.39       -1.34      1.34 o
  -2  15   4        1.53        0.78      1.34 o
  -1  15   4        9.38       10.30      1.90 o
   0  15   4       27.59       27.90      1.82 o
   1  15   4        9.44        9.82      1.45 o
   2  15   4        1.35        0.45      1.57 o
   1   0   5      230.32      246.26      4.19 o
   2   0   5      287.60      326.59      5.46 o
   3   0   5       24.63       33.78      0.79 o
   4   0   5       22.62       24.77      0.90 o
   5   0   5      298.85      289.75      4.12 o
   6   0   5       30.98       27.62      0.89 o
   7   0   5        1.68        2.34      0.52 o
   8   0   5        0.35       -0.62      0.62 o
  -8   1   5       14.48       19.05      1.04 o
  -7   1   5        7.64        8.10      0.86 o
  -6   1   5        4.22        4.22      0.63 o
  -5   1   5      403.33      396.87      5.51 o
  -4   1   5      696.22      660.94      9.56 o
  -3   1   5      142.42      135.20      2.19 o
  -2   1   5      114.72      121.27      1.99 o
  -1   1   5      384.34      351.72      6.84 o
   0   1   5      552.05      552.55     11.43 o
   1   1   5      388.86      361.51      5.98 o
   2   1   5      124.63      129.65      2.32 o
   3   1   5      136.13      132.10      1.98 o
   4   1   5      686.84      654.95      7.86 o
   5   1   5      409.86      409.79      5.09 o
   6   1   5        3.69        2.66      0.43 o
   7   1   5        7.86        7.79      0.64 o
   8   1   5       14.55       18.76      1.03 o
  -8   2   5        7.28        9.48      1.33 o
  -7   2   5       34.19       30.08      1.33 o
  -6   2   5       60.58       55.27      1.52 o
  -5   2   5       55.81       52.00      1.63 o
  -4   2   5      118.39      113.77      2.05 o
  -3   2   5      355.95      354.33      5.36 o
  -2   2   5     1383.16     1426.81     19.96 o
  -1   2   5     2405.49     2500.51     50.20 o
   0   2   5      279.58      276.76      8.51 o
   1   2   5     2401.54     2546.89     41.44 o
   2   2   5     1375.87     1409.41     23.35 o
   3   2   5      365.61      367.68      4.88 o
   4   2   5      118.96      112.92      1.67 o
   5   2   5       56.03       51.41      1.32 o
   6   2   5       59.38       55.38      1.28 o
   7   2   5       33.84       33.13      1.07 o
   8   2   5        7.21        9.20      1.01 o
  -8   3   5        1.49        1.86      0.82 o
  -7   3   5       37.19       41.33      1.53 o
  -6   3   5       32.76       32.84      1.32 o
  -5   3   5       86.05       78.31      3.77 o
  -4   3   5       37.13       36.13      0.98 o
  -3   3   5       26.37       26.66      0.75 o
  -2   3   5      390.61      390.37      6.75 o
  -1   3   5       15.97       29.56      3.75 o
   0   3   5      604.66      579.70     11.73 o
   1   3   5       14.54       27.52      1.62 o
   2   3   5      395.64      397.48      6.73 o
   3   3   5       28.62       30.03      0.70 o
   4   3   5       35.73       34.28      1.62 o
   5   3   5       83.61       80.69      1.52 o
   6   3   5       34.56       34.68      1.15 o
   7   3   5       36.63       37.70      1.53 o
   8   3   5        1.40        2.26      1.23 o
  -8   4   5        2.18        2.87      1.15 o
  -7   4   5       25.03       25.54      1.62 o
  -6   4   5       81.30       84.20      2.19 o
  -5   4   5       71.04       70.97      1.91 o
  -4   4   5      157.71      149.07      7.52 o
  -3   4   5       41.38       40.51      1.37 o
  -2   4   5      513.44      508.09     29.51 o
  -1   4   5      673.41      758.80     12.13 o
   0   4   5       24.90       25.03      1.40 o
   1   4   5      670.48      696.35     69.78 o
   2   4   5      506.86      535.10      8.70 o
   3   4   5       43.13       39.50      0.94 o
   4   4   5      161.96      164.63      2.44 o
   5   4   5       70.67       71.74      1.44 o
   6   4   5       83.20       87.11      2.22 o
   7   4   5       24.41       27.34      1.62 o
   8   4   5        2.23       -0.95      0.95 o
  -8   5   5        5.18        4.76      1.40 o
  -7   5   5        2.35        3.50      1.12 o
  -6   5   5       12.15       12.81      1.18 o
  -5   5   5       12.90       11.35      1.07 o
  -4   5   5      382.65      370.87      6.65 o
  -3   5   5      125.54      124.61      2.55 o
  -2   5   5      548.72      539.45      9.34 o
  -1   5   5      365.65      338.72      5.89 o
   0   5   5      172.54      169.60      4.53 o
   1   5   5      366.02      340.96     15.16 o
   2   5   5      563.41      555.08      7.22 o
   3   5   5      127.05      127.19      1.97 o
   4   5   5      379.45      369.26      5.11 o
   5   5   5       12.00       10.23      1.01 o
   6   5   5       11.99       12.52      1.23 o
   7   5   5        2.51        2.57      0.95 o
   8   5   5        5.37        5.58      1.23 o
  -8   6   5        3.79        3.06      1.15 o
  -7   6   5        9.01       10.14      2.18 o
  -6   6   5        3.83        4.70      0.95 o
  -5   6   5       13.42       13.40      1.07 o
  -4   6   5       22.18       21.38      1.21 o
  -3   6   5      303.91      315.73      5.70 o
  -2   6   5      483.07      480.51      7.10 o
  -1   6   5      268.14      266.33      4.70 o
   0   6   5       51.99       43.99      1.11 o
   1   6   5      257.99      259.46      5.81 o
   2   6   5      483.93      475.88      6.36 o
   3   6   5      309.77      317.53      4.39 o
   4   6   5       20.34       18.06      0.92 o
   5   6   5       14.25       14.56      1.73 o
   6   6   5        3.64        3.08      0.87 o
   7   6   5        9.04       10.83      1.30 o
   8   6   5        3.73        3.25      1.11 o
  -7   7   5        0.35       -0.73      0.95 o
  -6   7   5       53.82       56.14      3.25 o
  -5   7   5        9.42        7.97      0.99 o
  -4   7   5       25.33       24.90      1.57 o
  -3   7   5        8.19        9.32      0.81 o
  -2   7   5       81.47       83.08      1.57 o
  -1   7   5       16.92       16.97      0.84 o
   0   7   5      113.87      112.12      2.79 o
   1   7   5       15.74       15.60      0.68 o
   2   7   5       76.81       78.65      1.36 o
   3   7   5        8.95        9.47      0.62 o
   4   7   5       23.45       23.90      1.34 o
   5   7   5        9.13        9.40      1.03 o
   6   7   5       54.71       53.86      2.21 o
   7   7   5        0.35        1.04      0.99 o
  -7   8   5       21.50       23.92      2.41 o
  -6   8   5       14.54       16.61      1.42 o
  -5   8   5        5.18        7.02      2.18 o
  -4   8   5       18.70       19.13      1.62 o
  -3   8   5       55.21       48.48      1.77 o
  -2   8   5       53.99       55.13      1.77 o
  -1   8   5        4.12        4.19      0.62 o
   0   8   5        4.67        5.35      1.29 o
   1   8   5        3.94        3.91      0.41 o
   2   8   5       54.86       53.10      1.82 o
   3   8   5       55.72       51.33      1.81 o
   4   8   5       18.05       18.45      1.22 o
   5   8   5        5.11        6.25      0.95 o
   6   8   5       14.79       17.83      1.42 o
   7   8   5       21.34       23.84      3.25 o
  -7   9   5        1.44        2.50      1.90 o
  -6   9   5       14.79       15.58      2.63 o
  -5   9   5       17.13       17.73      1.34 o
  -4   9   5       14.42       14.33      1.51 o
  -3   9   5       35.56       33.24      1.45 o
  -2   9   5       95.29       92.42      3.36 o
  -1   9   5       62.86       64.00      1.94 o
   0   9   5       46.48       46.91      1.58 o
   1   9   5       61.05       64.46      3.02 o
   2   9   5       92.05       89.59      3.19 o
   3   9   5       35.01       33.08      1.50 o
   4   9   5       15.22       13.71      1.11 o
   5   9   5       16.58       16.26      1.40 o
   6   9   5       14.11       14.97      1.42 o
   7   9   5        1.27        1.40      1.45 o
  -6  10   5        1.38        1.22      0.99 o
  -5  10   5       10.25       10.65      1.34 o
  -4  10   5        9.55        9.99      1.05 o
  -3  10   5       34.40       37.46      1.64 o
  -2  10   5       15.22       16.32      1.11 o
  -1  10   5       45.53       45.64      3.02 o
   0  10   5        6.12        4.81      1.01 o
   1  10   5       48.61       53.83      2.69 o
   2  10   5       16.46       15.22      1.57 o
   3  10   5       33.55       36.37      1.66 o
   4  10   5        9.01        7.82      1.01 o
   5  10   5       10.84       11.64      1.27 o
   6  10   5        1.36        0.25      0.94 o
  -6  11   5        1.76        0.05      0.99 o
  -5  11   5       20.76       22.25      1.53 o
  -4  11   5        8.09       10.80      1.15 o
  -3  11   5       23.28       22.91      1.57 o
  -2  11   5        5.46        4.23      0.83 o
  -1  11   5        2.05        4.70      1.01 o
   0  11   5       14.96       16.67      1.57 o
   1  11   5        1.99        2.24      1.23 o
   2  11   5        4.83        2.69      1.23 o
   3  11   5       23.71       19.49      1.85 o
   4  11   5        7.62        6.96      2.07 o
   5  11   5       20.62       23.16      2.74 o
   6  11   5        1.88        2.24      1.15 o
  -5  12   5        7.67        8.36      1.18 o
  -4  12   5        1.04        1.45      0.91 o
  -3  12   5        4.68        5.53      0.94 o
  -2  12   5       21.08       20.26      1.79 o
  -1  12   5        0.46        0.22      1.01 o
   0  12   5        4.06        3.09      0.83 o
   1  12   5        0.43        1.45      1.23 o
   2  12   5       21.33       19.58      1.90 o
   3  12   5        4.92        3.97      3.19 o
   4  12   5        0.90        0.00      0.87 o
   5  12   5        7.71        4.71      1.23 o
  -4  13   5        1.47        1.18      0.95 o
  -3  13   5        7.42        5.71      1.34 o
  -2  13   5        4.65        4.03      1.34 o
  -1  13   5       29.10       27.42      2.13 o
   0  13   5        5.20        8.18      2.57 o
   1  13   5       28.23       30.17      1.66 o
   2  13   5        4.35        3.25      1.45 o
   3  13   5        7.28        6.38      1.68 o
   4  13   5        1.30       -0.55      0.94 o
  -3  14   5        2.74        5.48      1.45 o
  -2  14   5        1.66        3.80      1.34 o
  -1  14   5       17.23       24.28      2.13 o
   0  14   5        0.09        1.88      0.99 o
   1  14   5       18.05       21.04      1.58 o
   2  14   5        1.67       -1.01      1.23 o
   3  14   5        2.94        3.58      1.57 o
  -2  15   5        7.14        8.95      1.68 o
  -1  15   5       14.06       13.54      1.90 o
   0  15   5       10.31       12.15      1.38 o
   1  15   5       14.20       15.30      1.50 o
   2  15   5        6.93        8.06      1.90 o
   0   0   6      508.25      464.55      9.36 o
   1   0   6      105.14      127.99      2.29 o
   2   0   6      335.33      316.91      4.66 o
   3   0   6        4.26        9.02      0.46 o
   4   0   6       14.93       13.43      0.63 o
   5   0   6      156.12      147.49      2.64 o
   6   0   6        3.05        2.58      0.49 o
   7   0   6        6.16        6.02      0.62 o
   8   0   6        6.65        6.39      0.97 o
  -8   1   6        3.61        4.10      0.90 o
  -7   1   6        1.86        1.98      0.61 o
  -6   1   6       34.46       33.89      1.09 o
  -5   1   6      222.37      223.45      3.70 o
  -4   1   6       14.33       14.34      0.68 o
  -3   1   6      121.25      111.91      1.92 o
  -2   1   6     1282.77     1392.78     22.61 o
  -1   1   6      114.49      105.46      1.86 o
   0   1   6      190.72      202.69      4.35 o
   1   1   6      115.85      105.67      2.09 o
   2   1   6     1278.54     1405.56     23.02 o
   3   1   6      119.50      110.28      1.70 o
   4   1   6       12.65       13.05      0.56 o
   5   1   6      226.36      222.76      3.04 o
   6   1   6       32.77       31.26      0.88 o
   7   1   6        1.66        1.30      0.50 o
   8   1   6        3.79        4.63      0.77 o
  -8   2   6       20.70       25.36      1.37 o
  -7   2   6       29.08       28.40      1.34 o
  -6   2   6        0.46        0.16      0.52 o
  -5   2   6      322.06      308.84      4.99 o
  -4   2   6       19.91       20.63      0.94 o
  -3   2   6       92.67      103.33      1.78 o
  -2   2   6      656.17      717.37     10.30 o
  -1   2   6      302.14      305.30      6.43 o
   0   2   6      239.52      249.00      7.72 o
   1   2   6      301.50      314.60      5.29 o
   2   2   6      654.12      725.23     12.05 o
   3   2   6       89.62       98.95      1.79 o
   4   2   6       19.81       20.91      0.72 o
   5   2   6      327.37      319.55      4.10 o
   6   2   6        0.40       -0.01      0.37 o
   7   2   6       29.86       33.40      1.09 o
   8   2   6       20.84       23.93      1.64 o
  -8   3   6        5.60        6.42      1.28 o
  -7   3   6        0.37        0.09      0.67 o
  -6   3   6        8.57        9.54      0.71 o
  -5   3   6       65.07       67.45      1.58 o
  -4   3   6      247.58      246.40      3.98 o
  -3   3   6      136.36      127.19      2.55 o
  -2   3   6       61.95       64.62      1.45 o
  -1   3   6      618.43      618.31     12.56 o
   0   3   6       15.92       18.42      0.62 o
   1   3   6      631.52      622.49     12.64 o
   2   3   6       60.15       61.08      1.50 o
   3   3   6      134.97      128.68      2.19 o
   4   3   6      254.31      253.77      3.60 o
   5   3   6       63.39       63.50      1.37 o
   6   3   6        7.93        8.35      0.68 o
   7   3   6        0.26        0.74      0.67 o
   8   3   6        5.81        6.36      1.18 o
  -8   4   6        0.57       -0.70      0.99 o
  -7   4   6       11.46       10.73      1.26 o
  -6   4   6       12.40       13.59      1.15 o
  -5   4   6      237.44      229.88      5.49 o
  -4   4   6       76.28       76.04      1.90 o
  -3   4   6       11.03       12.88      0.70 o
  -2   4   6      638.78      655.66     11.18 o
  -1   4   6      160.34      169.01      3.65 o
   0   4   6      300.36      271.72      5.75 o
   1   4   6      153.23      161.09      3.74 o
   2   4   6      653.65      672.87     11.17 o
   3   4   6       12.79       14.48      1.25 o
   4   4   6       79.28       79.06      1.61 o
   5   4   6      233.75      231.59      3.47 o
   6   4   6       12.38       13.57      0.92 o
   7   4   6       11.84       11.80      1.01 o
   8   4   6        0.57        0.95      1.34 o
  -8   5   6        8.29        9.43      1.35 o
  -7   5   6        7.60        7.49      1.11 o
  -6   5   6       13.57       12.94      1.73 o
  -5   5   6      100.81      100.83      2.95 o
  -4   5   6      129.39      129.22      4.44 o
  -3   5   6       36.99       34.51      3.18 o
  -2   5   6      261.87      267.68      6.77 o
  -1   5   6       10.05        8.53      0.56 o
   0   5   6       42.72       47.23      1.68 o
   1   5   6        8.81        6.60      0.78 o
   2   5   6      261.29      272.69      4.69 o
   3   5   6       34.16       34.11      0.93 o
   4   5   6      130.27      130.09      2.12 o
   5   5   6      101.35       99.96      2.36 o
   6   5   6       12.65       13.32      0.95 o
   7   5   6        7.73       10.45      1.40 o
   8   5   6        8.32       10.69      1.35 o
  -7   6   6       30.43       32.92      5.71 o
  -6   6   6        8.39        6.94      1.07 o
  -5   6   6       14.93       15.80      1.29 o
  -4   6   6       46.79       46.30      1.72 o
  -3   6   6       17.13       17.50      0.89 o
  -2   6   6       13.22       13.22      0.72 o
  -1   6   6       43.77       44.41      1.17 o
   0   6   6        6.23        5.08      0.44 o
   1   6   6       44.38       44.78      1.50 o
   2   6   6       13.09       11.75      0.47 o
   3   6   6       16.72       17.79      0.71 o
   4   6   6       46.90       46.91      1.53 o
   5   6   6       16.22       16.75      1.57 o
   6   6   6        8.79        6.71      1.02 o
   7   6   6       31.35       38.33      1.97 o
  -7   7   6       11.03       11.71      1.34 o
  -6   7   6       23.14       25.30      1.58 o
  -5   7   6       46.06       47.50      1.93 o
  -4   7   6       48.53       47.86      4.36 o
  -3   7   6        1.45        1.25      0.59 o
  -2   7   6       18.50       19.43      1.10 o
  -1   7   6       87.91       81.86      1.84 o
   0   7   6        5.13        5.56      0.49 o
   1   7   6       88.05       84.57      2.37 o
   2   7   6       17.23       17.44      0.59 o
   3   7   6        2.09        1.45      0.44 o
   4   7   6       48.88       49.53      1.44 o
   5   7   6       47.18       47.63      4.64 o
   6   7   6       22.99       22.62      1.54 o
   7   7   6       10.71        9.34      1.40 o
  -7   8   6        8.39       10.24      2.01 o
  -6   8   6        6.93        7.33      1.19 o
  -5   8   6       25.85       30.25      1.64 o
  -4   8   6       14.73       16.76      1.79 o
  -3   8   6       32.01       30.98      1.42 o
  -2   8   6      270.74      260.46      5.81 o
  -1   8   6      162.04      164.97      3.09 o
   0   8   6       11.46       11.41      1.12 o
   1   8   6      165.53      168.08      4.25 o
   2   8   6      269.48      258.74      8.17 o
   3   8   6       32.76       34.12      1.57 o
   4   8   6       15.50       17.08      1.19 o
   5   8   6       25.46       28.13      1.58 o
   6   8   6        7.04        7.16      1.11 o
   7   8   6        8.41        9.13      1.35 o
  -6   9   6        1.81        3.09      1.07 o
  -5   9   6        3.52        2.14      0.91 o
  -4   9   6       22.83       23.23      2.52 o
  -3   9   6       51.69       54.37      1.93 o
  -2   9   6       63.33       67.15      2.09 o
  -1   9   6       42.25       41.51      1.53 o
   0   9   6       58.82       65.25      1.95 o
   1   9   6       42.02       39.73      2.35 o
   2   9   6       64.06       65.69      3.02 o
   3   9   6       51.10       54.72      2.80 o
   4   9   6       23.08       22.62      2.18 o
   5   9   6        3.35        2.51      0.91 o
   6   9   6        1.62        0.67      0.94 o
  -6  10   6        2.45        0.97      1.02 o
  -5  10   6        3.17        2.44      0.94 o
  -4  10   6        6.13        4.65      0.94 o
  -3  10   6       21.76       24.84      1.42 o
  -2  10   6       29.98       27.27      1.37 o
  -1  10   6       15.53       16.32      1.03 o
   0  10   6        4.77        6.04      1.01 o
   1  10   6       15.46       15.44      1.57 o
   2  10   6       30.27       29.77      2.13 o
   3  10   6       21.91       23.50      2.01 o
   4  10   6        6.40        5.08      0.95 o
   5  10   6        2.87        3.76      1.06 o
   6  10   6        2.54       -0.50      0.94 o
  -5  11   6        2.92        2.94      1.02 o
  -4  11   6        5.70        5.85      0.99 o
  -3  11   6       40.08       40.35      6.55 o
  -2  11   6       26.15       28.64      1.42 o
  -1  11   6       24.92       19.47      1.68 o
   0  11   6        5.07        4.81      1.12 o
   1  11   6       24.44       22.83      2.01 o
   2  11   6       25.52       24.28      2.01 o
   3  11   6       39.41       36.37      2.57 o
   4  11   6        5.50        4.96      1.03 o
   5  11   6        2.80        2.74      1.03 o
  -5  12   6        8.00        7.99      1.29 o
  -4  12   6        1.73        1.85      0.94 o
  -3  12   6       11.08       14.39      1.21 o
  -2  12   6        9.23        7.05      1.34 o
  -1  12   6       21.73       21.37      1.79 o
   0  12   6       47.04       50.76      1.96 o
   1  12   6       22.24       25.20      2.46 o
   2  12   6       10.01       10.52      1.68 o
   3  12   6       10.95       13.21      1.68 o
   4  12   6        1.85        2.24      1.45 o
   5  12   6        8.10        8.72      1.27 o
  -4  13   6        0.34       -0.83      0.83 o
  -3  13   6        3.73        6.49      1.34 o
  -2  13   6        3.85        3.02      1.23 o
  -1  13   6        9.13       15.22      1.68 o
   0  13   6       15.39       18.97      2.24 o
   1  13   6        8.76       11.22      1.22 o
   2  13   6        3.77        6.38      1.45 o
   3  13   6        3.57        5.04      1.57 o
   4  13   6        0.33        0.34      1.45 o
   0  14   6        2.21        0.90      1.45 o
   1  14   6        4.23        2.24      1.57 o
   2  14   6        8.78       10.30      1.90 o
   3  14   6        2.98        3.58      1.57 o
   0  15   6       15.26       15.33      2.24 o
   1  15   6        0.96        0.34      1.57 o
   1   0   7       80.16       89.17      1.71 o
   2   0   7      536.46      560.72      9.44 o
   3   0   7       11.06        9.60      0.52 o
   4   0   7      197.62      185.27      2.75 o
   5   0   7        1.27        0.56      0.48 o
   6   0   7        5.69        5.67      0.55 o
   7   0   7       42.09       49.48      1.44 o
   8   0   7        0.15       -0.31      1.40 o
  -8   1   7        0.13       -0.75      0.75 o
  -7   1   7        7.04        6.21      0.66 o
  -6   1   7       23.88       23.16      0.97 o
  -5   1   7       43.50       46.06      1.28 o
  -4   1   7      156.21      155.62      2.66 o
  -3   1   7       60.26       61.26      1.26 o
  -2   1   7      211.91      219.90      3.78 o
  -1   1   7     1385.28     1481.39     30.62 o
   0   1   7      205.51      201.67      4.43 o
   1   1   7     1374.66     1505.62     24.57 o
   2   1   7      208.74      216.58      3.87 o
   3   1   7       64.82       66.94      1.29 o
   4   1   7      156.27      154.50      2.40 o
   5   1   7       46.04       48.43      1.26 o
   6   1   7       22.97       21.17      0.85 o
   7   1   7        6.72        7.80      0.77 o
   8   1   7        0.10       -0.11      0.78 o
  -8   2   7        1.63        0.84      0.86 o
  -7   2   7        2.79        2.59      0.75 o
  -6   2   7       25.34       27.97      1.09 o
  -5   2   7       88.84       86.64      1.89 o
  -4   2   7      602.55      589.96      8.73 o
  -3   2   7      107.77      106.49      1.88 o
  -2   2   7       87.29       91.32      4.03 o
  -1   2   7       84.73       85.94      2.02 o
   0   2   7      443.96      390.85      8.23 o
   1   2   7       85.24       87.71      1.67 o
   2   2   7       76.87       81.41      1.71 o
   3   2   7      106.45      105.26      2.17 o
   4   2   7      604.63      594.13      8.85 o
   5   2   7       88.51       89.40      2.78 o
   6   2   7       25.50       27.80      1.05 o
   7   2   7        2.91        2.90      0.79 o
   8   2   7        1.71        1.83      1.07 o
  -8   3   7        3.34        3.13      0.88 o
  -7   3   7        3.61        3.77      0.80 o
  -6   3   7       27.65       28.27      1.09 o
  -5   3   7      107.62      103.13      2.08 o
  -4   3   7       70.29       71.45      1.55 o
  -3   3   7      327.06      331.34      5.87 o
  -2   3   7       12.88       12.71      0.83 o
  -1   3   7      285.75      285.86      5.94 o
   0   3   7      184.71      178.72      5.93 o
   1   3   7      286.83      283.23      4.92 o
   2   3   7       13.71       15.20      0.59 o
   3   3   7      323.99      326.45      5.81 o
   4   3   7       67.62       71.02      1.55 o
   5   3   7      104.38      102.95      2.10 o
   6   3   7       27.10       28.76      1.09 o
   7   3   7        3.76        4.09      0.82 o
   8   3   7        3.60        4.36      1.11 o
  -8   4   7        9.69       12.43      1.46 o
  -7   4   7        8.45       11.21      1.29 o
  -6   4   7       52.89       47.59      2.05 o
  -5   4   7       21.53       20.97      1.17 o
  -4   4   7      117.00      115.33      2.59 o
  -3   4   7       47.10       48.76      1.38 o
  -2   4   7       13.16       12.13      0.62 o
  -1   4   7       40.14       43.26      2.46 o
   0   4   7       21.83       22.70      0.76 o
   1   4   7       39.07       43.53      1.37 o
   2   4   7       13.46       12.15      0.55 o
   3   4   7       48.11       52.04      1.74 o
   4   4   7      116.56      118.44      2.26 o
   5   4   7       19.85       19.38      0.88 o
   6   4   7       53.04       50.02      2.45 o
   7   4   7        8.44       11.27      1.01 o
   8   4   7        9.79       11.84      1.38 o
  -7   5   7       21.78       24.87      2.46 o
  -6   5   7       29.43       34.86      1.77 o
  -5   5   7       22.62       21.72      1.34 o
  -4   5   7       31.95       32.20      1.68 o
  -3   5   7       35.06       35.49      1.15 o
  -2   5   7       75.42       76.10      1.74 o
  -1   5   7      419.17      417.05      7.11 o
   0   5   7       51.75       60.74      1.61 o
   1   5   7      409.99      404.10      8.77 o
   2   5   7       74.29       74.51      1.64 o
   3   5   7       37.48       35.67      1.26 o
   4   5   7       32.53       29.60      0.94 o
   5   5   7       21.63       19.53      1.03 o
   6   5   7       29.00       31.25      1.37 o
   7   5   7       21.48       22.92      1.31 o
  -7   6   7        3.45        1.85      1.05 o
  -6   6   7       33.27       38.61      1.85 o
  -5   6   7        6.39        6.68      0.94 o
  -4   6   7       73.81       72.31      2.28 o
  -3   6   7       55.03       54.78      1.53 o
  -2   6   7      355.32      341.38      6.05 o
  -1   6   7       57.33       61.42      3.27 o
   0   6   7       18.81       16.90      2.13 o
   1   6   7       57.20       64.19      1.93 o
   2   6   7      350.62      339.65      5.15 o
   3   6   7       54.47       55.10      2.26 o
   4   6   7       70.13       67.30      2.10 o
   5   6   7        6.48        7.69      0.77 o
   6   6   7       33.50       34.77      1.46 o
   7   6   7        3.49        5.29      1.19 o
  -7   7   7        3.40        0.45      1.51 o
  -6   7   7       17.07       18.53      1.45 o
  -5   7   7        7.19        6.71      0.99 o
  -4   7   7        9.06        8.47      1.40 o
  -3   7   7       69.79       68.37      2.10 o
  -2   7   7       61.85       66.38      1.65 o
  -1   7   7      118.10      116.31      3.07 o
   0   7   7        0.35       -0.24      0.33 o
   1   7   7      122.94      120.87      3.15 o
   2   7   7       60.53       61.46      1.61 o
   3   7   7       71.33       67.43      2.85 o
   4   7   7        9.12        5.93      0.78 o
   5   7   7        7.61        6.44      0.77 o
   6   7   7       16.98       18.89      1.40 o
   7   7   7        3.32        4.05      1.15 o
  -7   8   7        1.37        0.84      1.11 o
  -6   8   7        2.22        2.33      0.99 o
  -5   8   7        8.14       10.61      1.10 o
  -4   8   7       17.39       15.68      1.13 o
  -3   8   7       65.13       62.54      3.41 o
  -2   8   7       11.69        9.94      0.86 o
  -1   8   7        5.83        5.97      0.44 o
   0   8   7        1.50        1.92      0.54 o
   1   8   7        5.65        5.27      0.67 o
   2   8   7       11.55       10.45      0.72 o
   3   8   7       63.66       60.54      1.93 o
   4   8   7       17.14       14.43      1.07 o
   5   8   7        8.25        9.54      2.29 o
   6   8   7        2.34        0.63      1.01 o
   7   8   7        1.16       -0.58      0.99 o
  -6   9   7        7.39        8.86      1.26 o
  -5   9   7        0.69       -0.06      0.86 o
  -4   9   7       20.82       23.48      1.79 o
  -3   9   7       22.13       24.08      3.69 o
  -2   9   7       13.54       11.31      0.94 o
  -1   9   7       34.44       33.51      1.68 o
   0   9   7       15.18       16.23      1.34 o
   1   9   7       35.11       31.11      2.13 o
   2   9   7       14.01       12.87      1.45 o
   3   9   7       23.11       22.49      1.79 o
   4   9   7       21.28       23.95      2.01 o
   5   9   7        0.71       -0.79      0.79 o
   6   9   7        7.68       10.11      1.27 o
  -6  10   7       18.07       20.18      1.61 o
  -5  10   7        2.08        2.60      1.02 o
  -4  10   7       19.47       22.78      1.45 o
  -3  10   7       10.21        7.34      0.94 o
  -2  10   7       36.89       39.04      1.96 o
  -1  10   7       15.76       12.63      1.57 o
   0  10   7       17.65       20.82      1.57 o
   1  10   7       16.04       13.65      1.57 o
   2  10   7       37.79       38.05      2.46 o
   3  10   7       10.24        6.71      1.34 o
   4  10   7       18.61       21.04      2.01 o
   5  10   7        2.03        0.56      1.23 o
   6  10   7       18.06       18.87      1.58 o
  -5  11   7        4.51        4.76      1.05 o
  -4  11   7        3.20        2.32      0.94 o
  -3  11   7        2.83        2.49      0.83 o
  -2  11   7        9.68       12.49      1.07 o
   1  11   7       32.24       32.45      2.24 o
   2  11   7        9.99       11.19      1.57 o
   3  11   7        2.93        3.80      1.34 o
   4  11   7        3.22        1.90      1.34 o
   5  11   7        4.68        3.36      1.45 o
  -5  12   7        4.80        3.47      1.68 o
  -4  12   7        1.07        1.23      1.34 o
  -3  12   7        3.82        3.36      1.57 o
   0  12   7        0.42       -1.01      1.01 o
   1  12   7       41.31       41.41      2.80 o
   2  12   7        5.81        4.81      1.34 o
   3  12   7        3.80        5.04      1.45 o
   4  12   7        1.02        1.34      1.34 o
   5  12   7        4.74        4.92      1.68 o
  -4  13   7        2.19        2.35      1.68 o
   0  13   7        0.00       -0.45      1.34 o
   1  13   7       11.51        8.51      1.57 o
   2  13   7        1.93        0.22      1.34 o
   3  13   7        1.84        2.80      1.45 o
   4  13   7        2.19        2.24      1.57 o
   0  14   7        8.90        9.06      1.90 o
   1  14   7        0.75        0.22      1.45 o
   2  14   7        7.82       11.30      1.90 o
   0   0   8      219.54      211.73      6.60 o
   1   0   8      182.66      172.12      3.14 o
   2   0   8      240.83      212.27      3.78 o
   3   0   8       20.10       17.67      0.66 o
   4   0   8      162.19      152.54      2.35 o
   5   0   8      138.28      140.64      2.32 o
   6   0   8       51.55       50.14      1.27 o
   7   0   8        1.93        1.38      0.60 o
   8   0   8        0.25        0.01      0.82 o
  -8   1   8        9.69       10.57      1.08 o
  -7   1   8        4.18        6.06      0.82 o
  -6   1   8       39.54       42.28      1.16 o
  -5   1   8       65.52       65.99      1.54 o
  -4   1   8       57.39       59.56      1.33 o
  -3   1   8       80.92       80.35      1.55 o
  -2   1   8      152.73      164.97      2.66 o
  -1   1   8      225.94      221.62      4.98 o
   0   1   8       16.53       17.64      1.07 o
   1   1   8      226.96      226.86      3.93 o
   2   1   8      153.70      163.59      3.03 o
   3   1   8       84.69       84.75      1.82 o
   4   1   8       56.30       57.64      1.63 o
   5   1   8       63.09       65.42      1.38 o
   6   1   8       39.80       41.61      1.16 o
   7   1   8        4.41        5.50      0.72 o
   8   1   8        9.57       10.07      1.12 o
  -8   2   8        0.69        1.44      1.07 o
  -7   2   8        1.66        1.96      0.73 o
  -6   2   8        7.50        6.04      0.68 o
  -5   2   8      126.04      132.86      2.49 o
  -4   2   8        9.00       10.07      0.61 o
  -3   2   8       24.79       24.57      0.76 o
  -2   2   8       17.54       18.55      0.84 o
  -1   2   8       97.96      110.90      4.03 o
   0   2   8       95.10      109.32      2.60 o
   1   2   8       99.03      111.06      2.10 o
   2   2   8       17.00       16.89      0.65 o
   3   2   8       24.81       26.26      0.87 o
   4   2   8        9.35       10.23      0.64 o
   5   2   8      127.44      135.48      2.52 o
   6   2   8        7.16        6.53      0.67 o
   7   2   8        1.60        0.10      0.67 o
   8   2   8        0.67        0.97      0.99 o
  -8   3   8        2.33        1.79      1.51 o
  -7   3   8        5.99        6.65      1.57 o
  -6   3   8        3.83        4.27      0.65 o
  -5   3   8       32.33       31.17      1.10 o
  -4   3   8       31.20       33.67      1.02 o
  -3   3   8      175.15      173.50      3.40 o
  -2   3   8       34.24       33.76      1.07 o
  -1   3   8        0.60        0.92      0.34 o
   0   3   8      136.89      122.09      4.36 o
   1   3   8        1.16        2.02      0.42 o
   2   3   8       34.38       33.72      0.93 o
   3   3   8      178.05      172.79      3.33 o
   4   3   8       32.70       32.67      1.01 o
   5   3   8       32.24       30.91      1.07 o
   6   3   8        4.04        4.48      0.71 o
   7   3   8        5.88        5.71      1.11 o
   8   3   8        2.28        1.92      1.07 o
  -7   4   8        8.73       11.54      1.38 o
  -6   4   8       31.25       31.36      1.77 o
  -5   4   8        3.36        3.12      0.66 o
  -4   4   8       75.36       72.96      1.88 o
  -3   4   8      133.46      131.27      2.73 o
  -2   4   8      136.50      129.25      2.60 o
  -1   4   8        7.44       11.31      0.64 o
   0   4   8      325.74      331.59     10.52 o
   1   4   8        8.13       12.80      1.06 o
   2   4   8      136.76      129.23      2.53 o
   3   4   8      131.73      128.70      2.64 o
   4   4   8       73.52       72.82      1.60 o
   5   4   8        3.55        4.83      0.69 o
   6   4   8       32.81       30.02      3.25 o
   7   4   8        8.77       11.48      1.27 o
  -7   5   8       12.44       16.64      1.42 o
  -6   5   8        4.60        5.53      0.99 o
  -5   5   8       25.35       25.07      2.24 o
  -4   5   8       44.26       42.28      1.41 o
  -3   5   8      111.17      114.41      2.53 o
  -2   5   8       19.19       17.80      0.80 o
  -1   5   8      272.09      268.76      5.77 o
   0   5   8      155.08      156.34      5.60 o
   1   5   8      271.38      266.12      5.92 o
   2   5   8       18.82       17.97      0.73 o
   3   5   8      115.78      117.82      2.46 o
   4   5   8       45.33       42.40      1.16 o
   5   5   8       24.89       24.12      1.51 o
   6   5   8        4.79        7.16      1.06 o
   7   5   8       12.51       14.79      1.38 o
  -7   6   8        2.00        3.69      1.19 o
  -6   6   8       10.54       15.97      2.52 o
  -5   6   8       13.77       13.78      1.45 o
  -4   6   8       10.04       11.33      0.82 o
  -3   6   8      178.19      185.78      5.99 o
  -2   6   8       92.00       86.43      1.99 o
  -1   6   8       68.17       68.19      2.18 o
   0   6   8       26.75       27.42      1.90 o
   1   6   8       69.15       65.78      8.06 o
   2   6   8       92.36       90.50      1.78 o
   3   6   8      177.50      175.01     10.71 o
   4   6   8       10.32       12.74      0.91 o
   5   6   8       14.04       12.96      1.29 o
   6   6   8       10.21       11.25      1.19 o
   7   6   8        2.17       -0.22      1.45 o
  -7   7   8        9.22        8.04      1.96 o
  -6   7   8       10.74       11.70      1.30 o
  -5   7   8       14.51       12.51      1.13 o
  -4   7   8        4.68        4.50      0.89 o
  -3   7   8      109.44      107.29      2.93 o
  -2   7   8       93.43       86.88      2.73 o
  -1   7   8      130.16      130.48      3.52 o
   0   7   8       50.11       48.64      1.81 o
   1   7   8      128.36      127.99      3.39 o
   2   7   8       94.79       86.11      1.90 o
   3   7   8      113.11      108.07      2.81 o
   4   7   8        4.46        4.60      0.73 o
   5   7   8       14.04       11.37      1.79 o
   6   7   8       10.61       13.38      1.27 o
   7   7   8        9.51        7.16      1.68 o
  -6   8   8        0.31       -0.91      0.91 o
  -5   8   8        3.34        1.53      0.91 o
  -4   8   8       27.64       28.49      1.51 o
  -3   8   8       16.07       19.25      2.01 o
  -2   8   8      191.89      186.89      6.71 o
  -1   8   8       41.75       43.42      2.46 o
   0   8   8       52.02       53.49      2.69 o
   1   8   8       41.65       45.32      2.35 o
   2   8   8      186.06      190.55      4.34 o
   3   8   8       16.06       15.36      2.18 o
   4   8   8       27.47       30.83      1.46 o
   5   8   8        3.23        2.54      0.78 o
   6   8   8        0.31       -1.12      1.12 o
  -6   9   8        0.63        1.79      1.57 o
  -5   9   8        0.45        0.90      1.34 o
  -4   9   8       24.27       18.47      2.13 o
  -3   9   8        7.24        6.49      1.45 o
  -2   9   8       50.34       46.22      2.91 o
  -1   9   8       76.19       73.30      3.47 o
   0   9   8      113.30      114.82      4.48 o
   1   9   8       79.31       75.20      3.36 o
   2   9   8       50.72       47.43      2.63 o
   3   9   8        7.37        6.77      0.81 o
   4   9   8       24.48       22.27      1.90 o
   5   9   8        0.55        0.22      1.12 o
   6   9   8        0.66       -1.23      1.23 o
  -5  10   8        0.00       -0.22      1.34 o
  -4  10   8        9.66       10.41      1.79 o
  -3  10   8        2.92        2.01      1.34 o
  -2  10   8        9.62        9.96      1.57 o
  -1  10   8       26.88       26.19      2.13 o
   1  10   8       27.35       27.75      2.13 o
   2  10   8        9.61        9.40      1.45 o
   3  10   8        2.68        3.47      1.23 o
   4  10   8        9.82       11.75      1.68 o
   5  10   8        0.01       -1.12      1.23 o
  -5  11   8        0.69       -1.12      1.45 o
  -4  11   8        1.21       -0.11      1.45 o
  -3  11   8        4.43        4.92      1.45 o
  -2  11   8       23.95       26.19      2.24 o
   0  11   8        1.05        0.78      1.12 o
   1  11   8       24.40       23.05      2.01 o
   2  11   8       23.26       25.63      2.13 o
   3  11   8        4.40        5.60      1.34 o
   4  11   8        1.19        0.34      1.23 o
   5  11   8        0.80        1.34      1.34 o
  -4  12   8       17.51       18.47      2.35 o
  -3  12   8        2.25        0.00      1.45 o
   0  12   8       10.15       13.32      1.79 o
   1  12   8        9.09        9.51      1.68 o
   2  12   8        6.25       10.63      1.68 o
   3  12   8        2.29        0.78      1.34 o
   4  12   8       17.46       17.91      2.01 o
   0  13   8        3.50        2.24      1.45 o
   1  13   8       14.63       18.58      2.13 o
   2  13   8        0.14        0.00      1.34 o
   3  13   8        2.57        4.48      1.57 o
   0  14   8        0.76        1.57      1.57 o
   1  14   8        3.08        4.36      1.57 o
   2  14   8        3.76        6.04      1.79 o
   1   0   9       72.91       74.76      1.98 o
   2   0   9       48.71       57.21      1.71 o
   3   0   9       78.45       79.77      1.59 o
   4   0   9       24.20       24.80      0.89 o
   5   0   9        3.78        5.05      0.51 o
   6   0   9       37.78       40.43      1.50 o
   7   0   9        1.74        1.89      0.78 o
  -7   1   9        4.18        3.25      0.69 o
  -6   1   9       11.84       11.27      0.82 o
  -5   1   9       31.53       31.31      1.10 o
  -4   1   9       58.45       58.67      1.21 o
  -3   1   9        4.84        3.65      0.76 o
  -2   1   9        1.81        2.01      0.43 o
  -1   1   9       37.10       39.09      1.26 o
   0   1   9       17.90       16.95      0.57 o
   1   1   9       39.53       40.45      1.88 o
   2   1   9        2.34        2.12      0.50 o
   3   1   9        5.10        3.93      0.45 o
   4   1   9       58.86       58.28      1.36 o
   5   1   9       31.05       31.04      1.05 o
   6   1   9       11.23       10.30      0.77 o
   7   1   9        4.49        5.03      1.02 o
  -7   2   9        0.27       -0.12      0.70 o
  -6   2   9       11.80       12.25      1.28 o
  -5   2   9       16.39       16.27      0.96 o
  -4   2   9        4.10        3.73      0.61 o
  -3   2   9       10.54       11.45      1.48 o
  -2   2   9      120.67      127.80      2.93 o
  -1   2   9      138.86      142.54      3.44 o
   0   2   9      582.38      560.29      9.42 o
   1   2   9      143.26      147.02      2.69 o
   2   2   9      117.02      122.55      2.44 o
   3   2   9       10.54       12.13      1.02 o
   4   2   9        5.02        4.96      0.66 o
   5   2   9       15.43       16.23      0.82 o
   6   2   9       11.22       11.24      0.81 o
   7   2   9        0.24        0.34      0.71 o
  -7   3   9       12.41       16.80      1.50 o
  -6   3   9        9.55       11.43      1.11 o
  -5   3   9       13.22       14.44      1.16 o
  -4   3   9       78.59       77.65      2.01 o
  -3   3   9      217.57      216.67      4.13 o
  -2   3   9       26.63       26.41      1.79 o
  -1   3   9       30.60       29.21      1.79 o
   0   3   9        5.53        8.39      0.56 o
   1   3   9       29.12       28.45      0.81 o
   2   3   9       25.27       25.46      0.83 o
   3   3   9      220.27      216.83      4.06 o
   4   3   9       80.09       82.66      1.74 o
   5   3   9       12.90       14.96      0.79 o
   6   3   9        9.36       11.37      0.80 o
   7   3   9       12.18       14.94      2.97 o
  -7   4   9       12.58       14.68      1.45 o
  -6   4   9        8.26        8.25      1.18 o
  -5   4   9       18.37       18.50      1.07 o
  -4   4   9       87.84      101.06      3.85 o
  -3   4   9       14.23       15.15      1.19 o
  -2   4   9       35.05       32.83      2.46 o
  -1   4   9       48.48       45.21      2.35 o
   0   4   9       63.47       60.99      2.80 o
   1   4   9       47.71       43.46      1.39 o
   2   4   9       34.09       32.30      1.07 o
   3   4   9       13.72       13.95      0.76 o
   4   4   9       88.55       99.09      2.02 o
   5   4   9       17.72       18.50      0.89 o
   6   4   9        8.87        8.53      1.62 o
   7   4   9       12.67       14.04      1.38 o
  -7   5   9        5.07        5.93      1.79 o
  -6   5   9        1.01        0.39      0.87 o
  -5   5   9       18.20       19.88      1.11 o
  -4   5   9       66.29       64.57      2.45 o
  -3   5   9       95.05       91.04      2.85 o
  -2   5   9        4.40        2.36      0.78 o
  -1   5   9       24.44       26.30      1.90 o
   0   5   9       38.34       34.58      2.13 o
   1   5   9       24.27       24.91      1.21 o
   2   5   9        4.75        4.27      0.61 o
   3   5   9       93.41       88.94      2.03 o
   4   5   9       68.71       65.81      1.53 o
   5   5   9       17.49       19.45      1.22 o
   6   5   9        0.88        0.73      1.12 o
   7   5   9        5.15        6.72      1.15 o
  -7   6   9        0.83        2.80      1.57 o
  -6   6   9       17.48       21.15      2.35 o
  -5   6   9       17.49       17.79      2.13 o
  -4   6   9        3.01        1.62      0.87 o
  -3   6   9       36.31       37.59      1.78 o
  -2   6   9        1.99        2.69      0.79 o
  -1   6   9      133.94      144.13      3.76 o
   0   6   9      430.51      429.62     13.65 o
   1   6   9      135.91      137.82      3.58 o
   2   6   9        1.59        2.54      0.51 o
   3   6   9       34.78       33.58      1.16 o
   4   6   9        3.42        3.01      0.67 o
   5   6   9       17.33       17.90      1.19 o
   6   6   9       17.31       18.24      1.35 o
   7   6   9        0.83       -0.49      0.89 o
  -6   7   9       19.73       22.38      2.46 o
  -5   7   9        2.88        1.12      1.34 o
  -4   7   9        0.97        1.68      1.23 o
  -3   7   9      140.25      140.67      5.60 o
  -2   7   9      117.54      108.78      4.59 o
  -1   7   9       24.22       22.94      1.90 o
   1   7   9       25.49       24.62      1.68 o
   2   7   9      117.63      113.03      2.38 o
   3   7   9      140.37      136.22      3.40 o
   4   7   9        1.00        0.37      0.59 o
   5   7   9        2.84        3.49      0.79 o
   6   7   9       19.52       21.75      3.97 o
  -6   8   9        1.19        0.00      1.45 o
  -5   8   9       15.51       21.04      2.24 o
  -4   8   9       17.71       22.49      2.24 o
  -3   8   9        4.84        6.60      1.57 o
  -2   8   9        0.30       -0.78      1.12 o
  -1   8   9       38.26       39.06      2.46 o
   0   8   9       88.22       85.72      3.69 o
   1   8   9       38.77       37.49      2.24 o
   2   8   9        0.36        0.12      0.49 o
   3   8   9        4.89        6.09      0.72 o
   4   8   9       18.06       17.99      1.18 o
   5   8   9       15.67       17.44      1.22 o
   6   8   9        1.04        0.78      1.23 o
  -6   9   9        2.34        2.13      1.68 o
  -5   9   9        4.33        4.81      1.68 o
  -4   9   9       11.27       16.90      2.01 o
  -3   9   9       67.40       57.63      3.36 o
  -2   9   9       86.13       83.26      3.92 o
  -1   9   9       38.02       39.28      2.57 o
   0   9   9        3.85        4.87      0.87 o
   1   9   9       39.40       37.04      2.35 o
   2   9   9       85.84       82.40      2.35 o
   3   9   9       65.89       59.80      1.96 o
   4   9   9       10.60       11.36      1.68 o
   5   9   9        4.11        4.36      1.34 o
   6   9   9        2.51        3.69      1.45 o
  -5  10   9        4.28        6.27      1.79 o
  -4  10   9        7.23        7.16      1.79 o
  -3  10   9       24.85       19.58      2.13 o
  -2  10   9        2.18        5.60      1.45 o
  -1  10   9       27.04       25.07      2.13 o
   0  10   9      145.42      135.75      5.26 o
   1  10   9       26.09       28.20      2.13 o
   2  10   9        2.31        2.13      1.23 o
   3  10   9       24.64       21.04      2.01 o
   4  10   9        7.57        7.72      1.45 o
   5  10   9        4.42        5.93      1.57 o
  -4  11   9        0.58        0.11      1.34 o
  -3  11   9        0.98        0.78      1.34 o
  -2  11   9       41.22       40.18      2.80 o
   0  11   9        8.30        8.62      1.57 o
   1  11   9        9.08       10.41      1.68 o
   2  11   9       41.65       44.32      2.69 o
   3  11   9        0.99        1.23      1.12 o
   4  11   9        0.60       -1.23      1.23 o
  -4  12   9        0.38       -1.45      1.45 o
  -3  12   9        5.44        1.01      1.57 o
   0  12   9        0.34       -1.12      1.23 o
   1  12   9       18.81       18.58      2.01 o
   2  12   9        3.33        2.91      1.45 o
   3  12   9        5.62        4.81      1.57 o
   4  12   9        0.41       -0.11      1.34 o
   0  13   9        2.07        1.79      1.45 o
   1  13   9        8.41       10.18      1.79 o
   2  13   9       28.80       36.71      2.80 o
   3  13   9        0.16       -0.56      1.45 o
   0  14   9        0.08        0.56      1.57 o
   0   0  10        2.00        1.45      0.56 o
   1   0  10      199.08      189.38      4.43 o
   2   0  10        0.91        0.51      0.56 o
   3   0  10        2.93        2.39      0.59 o
   4   0  10       26.88       23.28      1.11 o
   5   0  10       58.88       63.97      2.36 o
   6   0  10       23.67       21.64      1.25 o
   7   0  10        0.00       -0.34      0.73 o
  -7   1  10       10.92        9.49      0.89 o
  -6   1  10        8.93       11.77      0.82 o
  -5   1  10        4.84        7.72      0.66 o
  -4   1  10       41.54       45.79      1.49 o
  -3   1  10       10.08        7.48      0.65 o
  -2   1  10       96.61       93.80      2.53 o
  -1   1  10      100.65       93.22      2.46 o
   0   1  10      116.84      121.43      3.00 o
   1   1  10      100.31       92.30      2.45 o
   2   1  10       96.94       91.96      2.80 o
   3   1  10       10.63        8.74      1.51 o
   4   1  10       40.29       40.49      1.44 o
   5   1  10        4.61        6.00      0.75 o
   6   1  10        9.27       10.80      0.96 o
   7   1  10       11.14       11.89      1.09 o
  -7   2  10        3.08        3.76      1.10 o
  -6   2  10       11.91       12.21      1.03 o
  -5   2  10        5.19        6.62      0.74 o
  -4   2  10       22.83       20.87      1.07 o
  -3   2  10        7.89        8.17      0.69 o
  -2   2  10        0.91        1.35      0.46 o
  -1   2  10       61.31       58.08      1.72 o
   0   2  10       80.66       77.20      2.09 o
   1   2  10       61.50       58.24      1.72 o
   2   2  10        0.75        0.90      0.46 o
   3   2  10        7.75        7.43      1.01 o
   4   2  10       23.27       24.33      1.11 o
   5   2  10        5.33        6.01      0.74 o
   6   2  10       11.61       13.32      1.03 o
   7   2  10        3.02        3.73      1.10 o
  -7   3  10        7.91        8.76      1.57 o
  -6   3  10        5.26        7.66      1.15 o
  -5   3  10        3.85        3.03      1.12 o
  -4   3  10       82.25       81.25      2.73 o
  -3   3  10       74.39       73.72      2.45 o
  -2   3  10       93.90       94.68      3.92 o
  -1   3  10       49.31       49.44      1.51 o
   0   3  10       95.64       97.48      1.97 o
   1   3  10       50.62       48.98      1.51 o
   2   3  10       93.98       92.71      1.96 o
   3   3  10       73.17       67.03      1.67 o
   4   3  10       81.74       79.90      1.76 o
   5   3  10        3.78        4.43      0.60 o
   6   3  10        5.47        6.75      0.88 o
   7   3  10        7.94        6.16      1.68 o
  -7   4  10        2.81        1.01      1.68 o
  -6   4  10        2.47        1.57      1.34 o
  -5   4  10       16.15       15.23      1.38 o
  -4   4  10       18.70       15.38      1.30 o
  -3   4  10       12.22       15.22      1.22 o
  -2   4  10        3.08        1.79      1.01 o
  -1   4  10      337.75      328.01     10.52 o
   0   4  10        8.38        9.15      0.63 o
   1   4  10      333.28      323.25      5.69 o
   2   4  10        2.94        1.45      0.39 o
   3   4  10       12.99       16.19      0.81 o
   4   4  10       18.81       16.31      0.81 o
   5   4  10       15.39       16.16      0.84 o
   6   4  10        2.43        1.29      1.18 o
   7   4  10        2.93        3.25      1.34 o
  -7   5  10        0.52        0.56      1.68 o
  -6   5  10        0.03        1.79      1.45 o
  -5   5  10        4.49        5.20      1.07 o
  -4   5  10        7.35        8.59      1.15 o
  -3   5  10       30.29       28.91      1.66 o
  -2   5  10       46.92       43.92      1.86 o
  -1   5  10      176.74      168.43      6.27 o
   0   5  10      313.22      301.17      6.70 o
   1   5  10      176.25      174.22      4.13 o
   2   5  10       46.31       45.97      1.24 o
   3   5  10       29.38       29.48      1.07 o
   4   5  10        7.50        8.68      0.63 o
   5   5  10        4.28        4.14      0.83 o
   6   5  10        0.02       -0.49      0.78 o
   7   5  10        0.48        0.22      1.23 o
  -6   6  10        8.76        8.84      1.90 o
  -5   6  10        0.65        0.00      1.12 o
  -4   6  10        3.56        3.58      0.99 o
  -3   6  10       28.29       32.16      1.70 o
  -2   6  10        2.93        3.39      1.68 o
  -1   6  10       31.61       32.83      2.24 o
   0   6  10      211.43      218.94      5.16 o
   1   6  10       31.31       33.50      1.96 o
   2   6  10        3.15        3.02      0.45 o
   3   6  10       28.44       30.53      1.14 o
   4   6  10        3.96        3.29      1.23 o
   5   6  10        0.67        0.60      1.18 o
   6   6  10        8.73       13.04      1.19 o
  -6   7  10        4.14        7.50      1.79 o
  -5   7  10        4.77        2.01      1.45 o
  -4   7  10       23.60       17.79      2.01 o
  -3   7  10       10.18       10.18      1.57 o
  -2   7  10       52.90       51.12      2.63 o
  -1   7  10       23.32       22.65      1.46 o
   0   7  10       55.86       53.34      1.93 o
   1   7  10       22.80       21.00      1.68 o
   2   7  10       52.63       46.71      3.73 o
   3   7  10       10.28       10.30      0.86 o
   4   7  10       22.78       19.36      1.19 o
   5   7  10        4.53        5.13      0.86 o
   6   7  10        4.36        5.71      1.07 o
  -6   8  10        0.86        3.58      1.79 o
  -5   8  10        9.08       10.07      1.90 o
  -4   8  10       18.27       15.33      2.13 o
  -3   8  10       21.47       18.02      2.13 o
  -2   8  10       52.55       52.71      3.13 o
  -1   8  10       82.40       80.46      3.92 o
   0   8  10        1.23        1.03      0.78 o
   1   8  10       82.89       86.84      3.58 o
   2   8  10       53.45       54.49      1.67 o
   3   8  10       22.61       20.61      1.13 o
   4   8  10       18.82       16.65      1.15 o
   5   8  10        8.76        9.07      1.03 o
   6   8  10        0.81        0.17      0.83 o
  -5   9  10        1.57       -0.22      1.45 o
  -4   9  10       15.12       17.35      2.24 o
  -3   9  10       42.52       39.84      2.80 o
  -2   9  10       10.43        9.85      1.68 o
  -1   9  10        9.51       11.97      1.68 o
   0   9  10       11.85       11.93      1.07 o
   1   9  10        9.17        9.62      1.45 o
   2   9  10        9.96       10.30      0.83 o
   3   9  10       41.75       36.22      1.48 o
   4   9  10       15.35       15.15      1.10 o
   5   9  10        1.71        0.28      1.51 o
  -5  10  10        1.47        0.00      1.57 o
  -4  10  10       11.53       12.76      2.13 o
  -3  10  10       25.03       21.82      2.35 o
  -2  10  10        5.94        4.14      1.45 o
  -1  10  10       15.08       17.35      1.90 o
   0  10  10        6.58        6.71      1.34 o
   1  10  10       14.86       18.02      1.79 o
   2  10  10        6.07        6.67      0.68 o
   3  10  10       25.31       25.18      2.13 o
   4  10  10       11.53       12.42      1.79 o
   5  10  10        1.41        1.79      1.34 o
  -4  11  10        3.48        2.69      1.68 o
  -3  11  10        1.17        0.45      1.34 o
  -2  11  10        8.55       10.18      1.90 o
   0  11  10        7.32        4.14      1.45 o
   1  11  10        2.33        2.01      1.23 o
   2  11  10        8.06        7.95      1.57 o
   3  11  10        1.26        2.69      1.34 o
   4  11  10        3.42        3.36      1.45 o
  -3  12  10        0.96        0.67      1.45 o
   0  12  10        4.55        4.36      1.57 o
   1  12  10       21.16       21.37      2.13 o
   2  12  10        8.44       11.08      1.79 o
   3  12  10        0.94        0.90      1.34 o
   0  13  10        0.32        1.23      1.45 o
   1  13  10        0.57        0.90      1.45 o
   1   0  11      131.45      127.07      3.24 o
   2   0  11       38.42       37.98      1.96 o
   3   0  11       19.43       16.32      1.07 o
   4   0  11       25.96       25.14      1.18 o
   5   0  11        7.79        7.95      0.85 o
   6   0  11       33.78       39.99      1.65 o
   7   0  11        0.14       -0.61      0.76 o
  -7   1  11        5.37        5.83      0.94 o
  -6   1  11        0.02        0.42      0.67 o
  -5   1  11        1.05        1.35      0.64 o
  -4   1  11        4.46        2.90      0.62 o
  -3   1  11       38.38       39.03      1.83 o
  -2   1  11      143.14      142.67      3.64 o
  -1   1  11      109.26      102.39      2.69 o
   0   1  11       45.83       45.44      1.57 o
   1   1  11      108.57       97.10      2.65 o
   2   1  11      146.14      147.08      3.68 o
   3   1  11       39.22       38.87      1.62 o
   4   1  11        3.89        4.01      0.65 o
   5   1  11        0.93        0.00      0.62 o
   6   1  11        0.03        0.16      0.67 o
   7   1  11        5.50        6.68      1.01 o
  -7   2  11        2.70        2.36      0.90 o
  -6   2  11        9.67       11.54      1.02 o
  -5   2  11       37.94       36.96      1.51 o
  -4   2  11        3.57        4.03      0.69 o
  -3   2  11       76.40       75.96      1.99 o
  -2   2  11       11.83        9.83      1.06 o
  -1   2  11       28.90       29.16      1.21 o
   0   2  11      270.61      257.31      5.81 o
   1   2  11       27.74       28.84      1.68 o
   2   2  11       11.80        9.38      0.78 o
   3   2  11       77.37       75.85      2.37 o
   4   2  11        3.60        5.31      0.70 o
   5   2  11       38.02       40.28      2.32 o
   6   2  11        9.59        9.37      1.08 o
   7   2  11        2.83        3.39      1.15 o
  -7   3  11        3.57        5.02      1.13 o
  -6   3  11        3.54        4.94      0.82 o
  -5   3  11        0.47        0.49      0.78 o
  -4   3  11        8.30        6.74      0.99 o
  -3   3  11        3.46        3.28      0.83 o
  -2   3  11       28.62       30.77      1.90 o
  -1   3  11       78.65       74.36      2.15 o
   0   3  11      520.85      496.93     10.68 o
   1   3  11       78.58       75.31      2.15 o
   2   3  11       27.49       31.24      1.32 o
   3   3  11        3.48        4.79      0.78 o
   4   3  11        8.72        8.34      0.94 o
   5   3  11        0.39        0.36      0.61 o
   6   3  11        3.44        4.41      0.83 o
   7   3  11        3.54        3.92      1.45 o
  -6   4  11        0.47       -1.34      1.34 o
  -5   4  11        0.52        0.62      1.06 o
  -4   4  11       44.17       44.54      2.10 o
  -3   4  11       16.57       16.67      1.30 o
  -2   4  11       13.14       12.54      1.07 o
  -1   4  11       19.98       18.51      1.68 o
   0   4  11      140.98      139.08      3.92 o
   1   4  11       19.82       20.80      1.34 o
   2   4  11       12.85       11.34      0.84 o
   3   4  11       16.80       15.47      1.05 o
   4   4  11       44.84       45.14      1.52 o
   5   4  11        0.54        0.67      0.61 o
   6   4  11        0.48        1.12      1.12 o
  -6   5  11        6.43        4.59      1.68 o
  -5   5  11        2.62        2.33      0.94 o
  -4   5  11        5.23        5.80      1.07 o
  -3   5  11       70.54       73.55      2.61 o
  -2   5  11        1.92        1.78      0.95 o
  -1   5  11        8.66       12.31      1.34 o
   0   5  11        7.09        8.24      0.81 o
   1   5  11        8.79        9.70      0.83 o
   2   5  11        2.18        2.06      0.58 o
   3   5  11       71.11       71.44      2.31 o
   4   5  11        5.50        8.13      0.81 o
   5   5  11        2.65        2.13      1.01 o
   6   5  11        6.23        5.93      1.45 o
  -6   6  11        0.05        0.00      1.57 o
  -5   6  11        3.17        6.94      1.79 o
  -4   6  11       20.28       17.42      1.68 o
  -3   6  11       41.05       41.31      2.02 o
  -2   6  11        8.31        7.82      1.07 o
  -1   6  11       83.08       84.04      4.03 o
   0   6  11       12.71       12.79      0.97 o
   1   6  11       83.90       89.62      2.58 o
   2   6  11        8.26        7.88      0.59 o
   3   6  11       40.95       39.87      1.31 o
   4   6  11       20.11       15.67      1.57 o
   5   6  11        3.18        2.80      1.12 o
   6   6  11        0.05        0.22      1.12 o
  -6   7  11        2.76        2.80      1.79 o
  -5   7  11        3.23        2.91      1.57 o
  -4   7  11        2.90        2.13      1.45 o
  -3   7  11       24.03       22.72      2.24 o
  -2   7  11       17.31       19.94      2.80 o
  -1   7  11       16.83       16.88      1.30 o
   0   7  11       45.46       47.88      1.83 o
   1   7  11       16.98       18.12      1.73 o
   2   7  11       17.29       18.48      0.92 o
   3   7  11       23.78       23.28      1.18 o
   4   7  11        2.88        4.56      0.90 o
   5   7  11        3.22        2.01      1.12 o
   6   7  11        2.89        4.36      1.34 o
  -5   8  11        0.75       -0.45      1.34 o
  -4   8  11        2.41        1.12      1.45 o
  -3   8  11        0.29        0.34      1.23 o
  -2   8  11        6.14        7.39      1.57 o
  -1   8  11        3.48        2.46      1.23 o
   0   8  11        0.32       -0.57      0.67 o
   1   8  11        3.44        3.36      1.01 o
   2   8  11        6.04        5.92      0.66 o
   3   8  11        0.31       -0.56      0.56 o
   4   8  11        2.63        1.78      0.70 o
   5   8  11        0.74        0.22      0.75 o
  -5   9  11        1.06        1.12      1.45 o
  -4   9  11        1.05        1.57      1.45 o
  -3   9  11        0.41       -1.23      1.23 o
  -2   9  11        5.17        4.70      1.57 o
  -1   9  11        3.32        2.91      1.23 o
   0   9  11       18.65       19.06      1.30 o
   1   9  11        3.40        3.25      1.23 o
   2   9  11        5.24        5.37      0.90 o
   3   9  11        0.38        0.55      0.62 o
   4   9  11        1.21        1.59      0.72 o
   5   9  11        1.11        0.58      0.83 o
  -4  10  11        4.17        0.90      1.57 o
  -3  10  11       23.44       29.43      2.69 o
  -2  10  11        1.80        1.57      1.45 o
  -1  10  11       11.86       12.65      1.79 o
   0  10  11        5.52        4.92      1.34 o
   1  10  11       12.26       15.78      1.79 o
   2  10  11        1.81        2.76      0.59 o
   3  10  11       23.39       26.30      1.32 o
   4  10  11        4.09        2.57      1.23 o
  -3  11  11        1.06        0.56      1.45 o
  -2  11  11        7.44        6.27      1.79 o
   0  11  11        0.66        0.22      1.23 o
   1  11  11        6.24        4.70      1.45 o
   2  11  11        7.21        9.18      1.68 o
   3  11  11        1.07        0.45      1.34 o
   0  12  11        7.14       11.97      1.79 o
   1  12  11        0.95        2.91      1.45 o
   2  12  11       12.17       13.21      1.90 o
   0   0  12        8.71        5.48      1.01 o
   1   0  12       15.23       16.34      1.03 o
   2   0  12        1.09        1.79      0.63 o
   3   0  12       61.39       51.24      1.94 o
   4   0  12       33.13       34.78      1.48 o
   5   0  12       20.55       24.07      1.30 o
   6   0  12        0.54        0.85      0.77 o
  -6   1  12       10.00       11.10      1.05 o
  -5   1  12        2.17        1.30      0.67 o
  -4   1  12        8.57        9.85      1.00 o
  -3   1  12       23.83       22.55      1.30 o
  -2   1  12       15.81       16.08      1.40 o
  -1   1  12      160.28      153.13      3.80 o
   0   1  12      178.37      165.76      4.03 o
   1   1  12      158.36      152.05      3.80 o
   2   1  12       15.66       14.44      1.03 o
   3   1  12       24.43       23.86      1.35 o
   4   1  12        8.20        9.07      1.24 o
   5   1  12        2.31        2.68      0.72 o
   6   1  12        9.69       12.51      1.11 o
  -6   2  12        2.45        2.21      0.80 o
  -5   2  12        3.45        4.67      0.79 o
  -4   2  12        1.26        0.83      0.67 o
  -3   2  12        7.59        6.32      0.75 o
  -2   2  12       95.03       90.63      2.64 o
  -1   2  12       11.56       10.97      0.86 o
   0   2  12       64.69       67.44      2.12 o
   1   2  12       11.43       11.79      0.89 o
   2   2  12       94.71       94.07      2.69 o
   3   2  12        7.28        5.48      0.83 o
   4   2  12        1.25        1.15      0.64 o
   5   2  12        3.46        4.92      0.80 o
   6   2  12        2.28        1.52      0.77 o
  -6   3  12        4.21        5.06      1.16 o
  -5   3  12        5.66        6.57      0.84 o
  -4   3  12        2.91        3.24      0.66 o
  -3   3  12       10.55        9.05      0.78 o
  -2   3  12       32.30       32.04      1.40 o
  -1   3  12       12.63       12.12      0.89 o
   0   3  12      331.37      320.80      8.00 o
   1   3  12       13.05       13.13      0.91 o
   2   3  12       33.88       33.88      1.40 o
   3   3  12       10.89       11.42      0.97 o
   4   3  12        2.62        4.43      0.73 o
   5   3  12        5.66        7.56      0.89 o
   6   3  12        4.17        4.42      0.85 o
  -6   4  12        1.06        1.50      0.89 o
  -5   4  12        1.26        1.04      0.91 o
  -4   4  12        1.01        0.90      1.01 o
  -3   4  12       65.63       65.63      2.53 o
  -2   4  12        3.12        4.49      0.72 o
  -1   4  12       60.38       59.14      1.80 o
   0   4  12        0.49        0.53      0.90 o
   1   4  12       57.35       55.80      1.80 o
   2   4  12        2.87        2.90      0.64 o
   3   4  12       65.73       64.76      2.29 o
   4   4  12        0.92        1.63      0.64 o
   5   4  12        1.36        2.19      0.70 o
   6   4  12        1.06        0.56      1.12 o
  -6   5  12        5.61        8.06      2.01 o
  -5   5  12        2.00        0.09      0.91 o
  -4   5  12        2.86        4.96      1.07 o
  -3   5  12        7.29        9.70      1.21 o
  -2   5  12       43.28       45.72      1.98 o
  -1   5  12       45.60       44.33      1.49 o
   0   5  12        4.26        3.72      0.50 o
   1   5  12       45.46       44.63      2.80 o
   2   5  12       44.47       45.01      1.69 o
   3   5  12        7.18        8.36      0.91 o
   4   5  12        2.87        2.54      0.69 o
   5   5  12        2.06        2.80      1.12 o
   6   5  12        5.46        4.70      1.45 o
  -5   6  12        1.83        1.90      1.57 o
  -4   6  12        2.47        1.62      0.87 o
  -3   6  12       44.87       51.52      2.29 o
  -2   6  12        1.80        2.35      1.29 o
  -1   6  12        0.36       -0.11      1.01 o
   0   6  12       10.11       10.41      1.57 o
   1   6  12        0.37        0.54      0.41 o
   2   6  12        1.69        1.84      0.59 o
   3   6  12       44.57       48.75      2.29 o
   4   6  12        2.30        0.90      0.90 o
   5   6  12        1.96        1.45      1.12 o
  -5   7  12        4.04        6.94      1.90 o
  -4   7  12        3.38        4.25      1.57 o
  -3   7  12        9.94       11.53      2.01 o
  -2   7  12        9.31        9.02      1.18 o
  -1   7  12        1.74        1.00      0.95 o
   0   7  12        1.27        3.80      1.23 o
   1   7  12        1.72        1.90      1.12 o
   2   7  12        9.59        9.57      0.78 o
   3   7  12       10.28       10.74      1.23 o
   4   7  12        3.24        3.36      1.01 o
   5   7  12        3.93        3.92      1.23 o
  -5   8  12        2.55        4.03      1.79 o
  -4   8  12        3.99        4.70      1.68 o
  -3   8  12        8.45       12.65      2.01 o
  -2   8  12        9.07        8.06      1.68 o
  -1   8  12        9.66        7.95      1.57 o
   0   8  12        2.13        2.24      0.81 o
   2   8  12        8.92        9.51      0.90 o
   3   8  12        8.03        8.84      1.12 o
   4   8  12        3.88        2.80      1.01 o
   5   8  12        2.47        3.80      1.23 o
  -4   9  12        0.21       -0.11      1.45 o
  -3   9  12        0.32       -1.23      1.23 o
  -2   9  12        0.51       -1.23      1.23 o
  -1   9  12        3.71        5.60      1.57 o
   0   9  12        2.37        2.69      0.86 o
   1   9  12        3.74        3.58      1.23 o
   2   9  12        0.45        0.11      0.56 o
   3   9  12        0.31       -0.34      0.78 o
   4   9  12        0.26       -0.78      0.78 o
  -3  10  12        0.30        1.79      1.57 o
  -2  10  12        2.34       -0.11      1.34 o
  -1  10  12        9.98       13.88      1.90 o
   0  10  12        0.39       -0.45      1.12 o
   1  10  12       10.01       13.43      1.68 o
   2  10  12        2.37        1.65      0.59 o
   3  10  12        0.32        0.34      0.78 o
  -2  11  12        4.47        4.70      1.68 o
  -1  11  12        3.32        2.35      1.34 o
   0  11  12        1.14        0.67      1.23 o
   1  11  12        3.42        3.58      1.34 o
   2  11  12        4.64        6.16      1.45 o
   0  12  12        0.62       -1.01      1.23 o
   1   0  13      162.56      158.47      4.04 o
   2   0  13       12.27        9.34      0.95 o
   3   0  13        0.22        0.84      0.71 o
   4   0  13        0.40       -0.01      0.63 o
   5   0  13        0.07       -0.14      0.68 o
   6   0  13        3.60        4.34      1.10 o
  -6   1  13        1.98        1.73      0.85 o
  -5   1  13        2.87        2.79      0.79 o
  -4   1  13        8.38        8.31      0.89 o
  -3   1  13       12.79       13.25      1.07 o
  -2   1  13       36.65       31.48      1.50 o
  -1   1  13       40.16       39.76      1.58 o
   0   1  13      131.11      128.87      3.40 o
   1   1  13       40.87       41.49      2.07 o
   2   1  13       35.72       30.75      1.46 o
   3   1  13       13.16       16.16      1.15 o
   4   1  13        8.64        7.95      0.88 o
   5   1  13        2.85        3.94      1.09 o
   6   1  13        1.94        2.47      0.85 o
  -6   2  13        4.60        5.72      0.98 o
  -5   2  13        0.88        0.19      0.69 o
  -4   2  13        6.32        8.18      1.32 o
  -3   2  13        1.45        1.91      0.77 o
  -2   2  13       35.37       39.37      1.61 o
  -1   2  13       41.10       36.62      1.50 o
   0   2  13       32.91       34.81      1.42 o
   1   2  13       40.54       37.75      2.74 o
   2   2  13       34.23       38.80      1.66 o
   3   2  13        1.65        0.53      0.67 o
   4   2  13        6.13        6.69      0.92 o
   5   2  13        0.77       -0.66      0.66 o
   6   2  13        4.68        5.29      0.98 o
  -6   3  13        2.91        4.32      0.92 o
  -5   3  13        0.43        0.51      0.70 o
  -4   3  13       12.59        9.46      1.46 o
  -3   3  13        5.34        5.73      0.73 o
  -2   3  13       10.09       10.29      0.89 o
  -1   3  13       27.90       27.55      1.40 o
   0   3  13       50.33       46.86      1.67 o
   1   3  13       28.61       28.49      1.29 o
   2   3  13       10.57        8.27      0.89 o
   3   3  13        5.42        6.15      0.89 o
   4   3  13       12.75       11.48      1.39 o
   5   3  13        0.43       -0.65      0.65 o
   6   3  13        2.92        1.63      0.87 o
  -5   4  13        0.29        1.09      0.70 o
  -4   4  13        5.05        3.82      0.76 o
  -3   4  13       11.47       11.95      0.90 o
  -2   4  13       12.94       12.30      0.97 o
  -1   4  13       32.83       33.47      1.57 o
   0   4  13       40.77       36.64      1.57 o
   1   4  13       32.70       33.22      1.37 o
   2   4  13       13.03       12.64      0.99 o
   3   4  13       11.48       12.56      1.05 o
   4   4  13        4.96        3.05      0.72 o
   5   4  13        0.26       -0.48      0.98 o
  -5   5  13        8.11        9.51      2.01 o
  -4   5  13        1.78        2.26      1.02 o
  -3   5  13        5.22        6.15      1.10 o
  -2   5  13       20.18       21.56      1.38 o
  -1   5  13       24.95       24.83      1.14 o
   0   5  13        1.82        1.04      0.50 o
   1   5  13       25.92       23.50      1.14 o
   2   5  13       19.65       19.58      1.20 o
   3   5  13        5.23        4.12      0.83 o
   4   5  13        1.77        3.23      1.21 o
   5   5  13        8.28        9.40      1.45 o
  -5   6  13        0.15       -1.34      1.34 o
  -4   6  13        1.85        3.02      1.57 o
  -3   6  13       13.29       13.26      1.90 o
  -2   6  13       24.19       29.15      1.74 o
  -1   6  13        3.78        3.56      0.60 o
   0   6  13        0.29        0.12      0.41 o
   1   6  13        3.59        2.56      1.29 o
   2   6  13       23.65       26.25      1.30 o
   3   6  13       13.63       15.78      1.18 o
   4   6  13        2.01        0.90      0.90 o
   5   6  13        0.18        0.22      1.01 o
  -4   7  13        2.18        2.13      1.57 o
  -3   7  13        3.08        3.36      1.68 o
  -2   7  13        5.88        7.59      1.19 o
  -1   7  13        0.84        0.95      0.91 o
   0   7  13       48.47       53.27      3.25 o
   1   7  13        0.77        0.31      0.78 o
   2   7  13        6.05        6.04      0.90 o
   3   7  13        3.20        4.25      0.90 o
   4   7  13        2.18        1.68      1.01 o
  -4   8  13        3.91        2.80      1.79 o
  -3   8  13       20.59       24.96      2.57 o
  -2   8  13        1.07        1.34      1.45 o
  -1   8  13        0.04       -1.01      1.23 o
   0   8  13        0.03        0.34      1.23 o
   2   8  13        1.08        0.67      0.67 o
   3   8  13       20.81       23.50      1.68 o
   4   8  13        4.01        4.14      1.12 o
  -3   9  13        2.12        2.01      1.68 o
  -2   9  13        0.17       -0.34      1.34 o
  -1   9  13        3.30        5.37      1.68 o
   0   9  13        8.93       12.42      1.79 o
   2   9  13        0.19       -0.11      0.56 o
   3   9  13        2.03        1.45      0.90 o
  -2  10  13        0.82        1.34      1.57 o
  -1  10  13        4.36        4.92      1.57 o
   2  10  13        0.91        1.12      0.67 o
   0   0  14        3.67        2.35      1.01 o
   1   0  14       14.58       11.06      1.01 o
   2   0  14        4.84        2.65      1.96 o
   3   0  14        0.03       -0.67      0.67 o
   4   0  14        3.69        6.68      0.89 o
   5   0  14        0.15        0.55      0.73 o
  -5   1  14        1.18        1.58      0.77 o
  -4   1  14        2.32        1.58      0.71 o
  -3   1  14        9.25        8.56      0.99 o
  -2   1  14        0.06       -0.62      0.62 o
  -1   1  14       21.92       20.44      1.62 o
   0   1  14        0.78        1.38      1.06 o
   1   1  14       21.08       22.92      1.26 o
   2   1  14        0.05       -0.59      0.59 o
   3   1  14        9.62        7.20      1.62 o
   4   1  14        2.45        1.76      0.72 o
   5   1  14        1.20        1.82      0.81 o
  -5   2  14        5.89        7.53      0.98 o
  -4   2  14        0.54        1.14      0.72 o
  -3   2  14        3.91        4.54      0.70 o
  -2   2  14        9.71        8.42      0.94 o
  -1   2  14        2.02        2.31      0.67 o
   0   2  14        0.00        0.90      0.62 o
   1   2  14        1.98        1.44      0.67 o
   2   2  14        9.75       10.38      1.02 o
   3   2  14        3.92        4.45      0.86 o
   4   2  14        0.54        1.05      0.70 o
   5   2  14        5.74        7.80      0.98 o
  -5   3  14        4.23        5.62      0.89 o
  -4   3  14        4.64        4.23      0.80 o
  -3   3  14        4.22        3.24      0.74 o
  -2   3  14        1.86        1.88      0.70 o
  -1   3  14       23.87       22.82      2.35 o
   0   3  14        0.15       -0.30      0.54 o
   1   3  14       22.90       22.20      1.68 o
   2   3  14        1.80        1.07      0.70 o
   3   3  14        4.50        3.73      0.89 o
   4   3  14        4.71        4.63      0.82 o
   5   3  14        4.24        4.91      0.92 o
  -5   4  14        0.45       -0.51      0.70 o
  -4   4  14        4.18        5.20      0.81 o
  -3   4  14        1.25        0.52      0.60 o
  -2   4  14       21.60       28.58      1.40 o
  -1   4  14       14.20       14.10      0.99 o
   0   4  14       11.53       12.90      1.18 o
   1   4  14       14.42       13.30      1.01 o
   2   4  14       21.77       26.12      1.40 o
   3   4  14        1.29        0.05      0.73 o
   4   4  14        3.93        5.08      0.80 o
   5   4  14        0.44       -0.10      0.73 o
  -5   5  14        2.01        2.05      0.96 o
  -4   5  14        3.22        2.86      0.73 o
  -3   5  14        1.25        2.76      0.69 o
  -2   5  14       14.54       14.53      0.93 o
  -1   5  14       10.57       11.45      0.93 o
   0   5  14        1.87        1.66      0.59 o
   1   5  14       10.73       10.37      1.51 o
   2   5  14       14.41       15.81      1.16 o
   3   5  14        1.23        0.94      0.74 o
   4   5  14        3.20        3.73      0.91 o
   5   5  14        2.02        3.47      1.34 o
  -4   6  14        0.02       -0.90      1.45 o
  -3   6  14        0.00       -0.07      0.83 o
  -2   6  14       15.89       16.19      1.00 o
  -1   6  14        1.24        1.38      0.60 o
   0   6  14        9.43       10.34      0.79 o
   1   6  14        1.20        0.80      0.59 o
   2   6  14       15.99       16.67      1.14 o
   3   6  14        0.00        0.08      0.68 o
   4   6  14        0.02       -0.90      0.90 o
  -4   7  14        2.71        0.22      1.68 o
  -3   7  14        4.14        1.34      1.68 o
  -2   7  14        2.48        6.27      1.79 o
  -1   7  14       17.45       16.93      1.49 o
   0   7  14        9.49       12.22      1.51 o
   1   7  14       16.85       16.23      0.99 o
   2   7  14        2.41        2.46      0.90 o
   3   7  14        3.92        3.13      1.01 o
   4   7  14        2.62        2.35      1.01 o
  -3   8  14        2.23        3.25      1.68 o
  -2   8  14       44.22       49.13      3.47 o
  -1   8  14        1.32        2.80      1.57 o
   0   8  14        3.21        4.14      1.57 o
   2   8  14       44.73       48.12      2.24 o
   3   8  14        2.25        3.36      1.01 o
  -2   9  14        1.47        0.90      1.57 o
  -1   9  14        3.89        4.92      1.68 o
   0   9  14        7.07        7.50      1.79 o
   2   9  14        1.41        1.57      0.78 o
  -1  10  14        2.13        1.45      1.57 o
   1   0  15        3.90        4.93      0.83 o
   2   0  15        1.92        1.51      0.71 o
   3   0  15        0.43        0.07      0.67 o
   4   0  15        0.01        0.63      0.73 o
   5   0  15        0.27       -0.59      0.77 o
  -5   1  15        2.53        1.02      0.80 o
  -4   1  15        0.36        1.91      0.81 o
  -3   1  15        0.95        1.18      0.90 o
  -2   1  15       14.57       13.19      1.15 o
  -1   1  15       40.92       35.01      1.58 o
   0   1  15       19.81       18.27      1.22 o
   1   1  15       40.83       37.59      1.62 o
   2   1  15       14.45       10.78      1.07 o
   3   1  15        0.98        0.51      0.75 o
   4   1  15        0.37        0.10      0.67 o
   5   1  15        2.52        2.31      1.02 o
  -4   2  15        2.25        2.98      0.80 o
  -3   2  15        5.63        8.34      0.90 o
  -2   2  15       12.88       13.40      1.10 o
  -1   2  15        0.58       -0.61      0.62 o
   0   2  15        0.01       -0.25      0.56 o
   1   2  15        0.59       -0.08      0.62 o
   2   2  15       13.20       13.58      1.12 o
   3   2  15        5.62        7.20      1.07 o
   4   2  15        2.17        2.04      0.77 o
  -4   3  15        0.74       -0.01      0.69 o
  -3   3  15        4.94        5.55      0.81 o
  -2   3  15        6.13        6.47      0.89 o
  -1   3  15        3.69        4.33      0.74 o
   0   3  15        0.02       -0.24      0.73 o
   1   3  15        3.47        2.73      0.74 o
   2   3  15        6.10        6.31      0.89 o
   3   3  15        5.10        7.57      1.05 o
   4   3  15        0.77        0.43      1.26 o
  -4   4  15        0.57       -0.69      0.69 o
  -3   4  15        4.15        4.58      0.78 o
  -2   4  15        4.54        4.64      1.29 o
  -1   4  15        2.17        1.55      0.66 o
   0   4  15        0.14       -0.13      0.67 o
   1   4  15        2.22        1.22      0.66 o
   2   4  15        4.49        4.83      0.83 o
   3   4  15        4.24        4.54      1.23 o
   4   4  15        0.55       -0.17      0.86 o
  -4   5  15        0.92        0.94      0.73 o
  -3   5  15        3.04        4.38      0.81 o
  -2   5  15        3.50        3.13      0.82 o
  -1   5  15        3.54        3.54      0.76 o
   0   5  15        0.08       -0.56      0.56 o
   1   5  15        3.49        2.55      0.74 o
   2   5  15        3.42        3.06      1.18 o
   3   5  15        3.17        5.02      0.97 o
   4   5  15        0.89        1.27      0.78 o
  -3   6  15        5.45        5.83      1.51 o
  -2   6  15        3.17        2.70      0.68 o
  -1   6  15        1.00        1.68      0.68 o
   0   6  15        5.99        6.23      1.12 o
   1   6  15        1.01        0.63      0.66 o
   2   6  15        3.31        3.06      1.18 o
   3   6  15        5.44        6.71      1.01 o
  -3   7  15        3.98        4.34      0.90 o
  -2   7  15        8.79       10.15      1.51 o
  -1   7  15        7.37        7.42      0.73 o
   0   7  15        0.00        0.00      0.60 o
   1   7  15        7.12        6.83      0.90 o
   2   7  15        8.80        8.51      1.23 o
   3   7  15        3.87        3.69      1.01 o
  -2   8  15        4.87        6.19      0.81 o
  -1   8  15        3.50        2.25      1.01 o
   0   8  15        2.04        2.19      0.62 o
   1   8  15        3.56        3.80      0.78 o
   2   8  15        4.84        4.92      1.01 o
   0   9  15        0.44        1.68      1.45 o
   0   0  16        1.27        1.68      1.01 o
   1   0  16        2.92        3.65      0.83 o
   2   0  16        0.07       -0.63      0.63 o
   3   0  16        0.40       -0.57      0.75 o
   4   0  16        0.32       -0.66      0.89 o
  -4   1  16        3.20        2.66      0.86 o
  -3   1  16        1.22        1.46      0.83 o
  -2   1  16        3.01        2.80      0.87 o
  -1   1  16        5.24        5.56      1.01 o
   0   1  16        6.53        7.43      0.91 o
   1   1  16        5.07        5.50      1.62 o
   2   1  16        3.08        4.36      0.91 o
   3   1  16        1.18       -0.29      2.41 o
   4   1  16        3.14        4.54      0.93 o
  -4   2  16        0.74        1.33      0.84 o
  -3   2  16        5.61        6.81      0.90 o
  -2   2  16        2.04        1.47      0.83 o
  -1   2  16        6.27        6.26      1.01 o
   0   2  16        3.10        3.83      0.83 o
   1   2  16        6.31        7.12      0.94 o
   2   2  16        2.05        1.18      0.75 o
   3   2  16        5.63        5.56      1.02 o
   4   2  16        0.75        0.55      0.98 o
  -3   3  16        0.60        0.78      0.79 o
  -2   3  16        2.12        2.23      0.78 o
  -1   3  16       10.19        7.78      0.94 o
   0   3  16        1.20        0.14      0.67 o
   1   3  16        9.95        9.88      0.99 o
   2   3  16        2.17        2.10      0.95 o
   3   3  16        0.64        1.63      0.86 o
  -3   4  16        0.15        1.05      0.91 o
  -2   4  16        0.61        1.04      0.81 o
  -1   4  16        1.86        1.89      0.70 o
   0   4  16        0.03        0.02      0.62 o
   1   4  16        1.76        1.43      0.74 o
   2   4  16        0.65        2.26      0.86 o
   3   4  16        0.13        0.13      0.81 o
  -3   5  16        3.27        2.50      0.79 o
  -2   5  16        3.31        5.99      0.88 o
  -1   5  16        5.98        5.51      1.51 o
   0   5  16        3.55        3.68      0.74 o
   1   5  16        6.06        6.78      1.12 o
   2   5  16        3.33        4.43      1.12 o
   3   5  16        3.21        2.22      0.89 o
  -2   6  16        1.23        2.12      0.70 o
  -1   6  16        4.71        4.65      0.86 o
   0   6  16        2.61        2.08      0.73 o
   1   6  16        4.73        3.47      1.01 o
   2   6  16        1.24        0.53      0.81 o
  -1   7  16        1.52        2.25      0.90 o
   0   7  16        0.26       -0.45      0.67 o
   1   7  16        1.53        1.57      0.78 o
   1   0  17        8.54        9.22      1.07 o
   2   0  17        3.01        3.64      0.95 o
   3   0  17        3.87        4.92      1.23 o
  -3   1  17        3.77        6.16      1.57 o
  -2   1  17        0.28        0.39      0.75 o
  -1   1  17        0.89        0.73      1.01 o
   0   1  17        1.68        2.91      0.81 o
   1   1  17        0.85        0.05      0.75 o
   2   1  17        0.28        0.14      0.75 o
   3   1  17        3.76        2.46      1.45 o
  -2   2  17        4.79        3.19      0.91 o
  -1   2  17        1.39        0.53      1.23 o
   0   2  17        2.58        1.18      0.78 o
   1   2  17        1.28        2.10      0.83 o
   2   2  17        4.86        4.24      1.23 o
  -2   3  17        5.94        6.59      0.97 o
  -1   3  17        0.42        0.58      0.75 o
   0   3  17        1.48        1.66      0.72 o
   1   3  17        0.45        0.93      1.34 o
   2   3  17        5.92        7.70      1.02 o
  -2   4  17        4.04        4.52      0.84 o
  -1   4  17        2.04        2.56      0.83 o
   0   4  17        1.15       -0.68      0.70 o
   1   4  17        2.04        1.73      0.83 o
   2   4  17        4.01        4.64      1.68 o
  -1   5  17        3.06        3.79      0.85 o
   0   5  17        1.22       -0.64      0.64 o
   1   5  17        3.05        1.77      1.06 o
   0   0  18        4.03        4.25      1.34 o
   0   1  18        0.25       -0.11      0.79 o
 
